# Supplementary material for: Variation in Genome Architecture and Epigenetic Modification Across the Microsporidia Phylogeny
Source: Genome Biol Evol. 2025 Aug 26;17(9):evaf166. doi: 10.1093/gbe/evaf166 (PMC12449221; doi:10.1093/gbe/evaf166)
Supplement: evaf166_Supplementary_Data [file evaf166_supplementary_data.zip]

Archive with 2 entries (2 files):
- microsporidia_genome_study_supplement_bioRxiv.docx
- Table_S4.xlsx
