# Supplementary material for: Variation in Genome Architecture and Epigenetic Modification Across the Microsporidia Phylogeny
Source: Genome Biol Evol. 2025 Aug 26;17(9):evaf166. doi: 10.1093/gbe/evaf166 (PMC12449221; doi:10.1093/gbe/evaf166)
Supplement: evaf166_Supplementary_Data [file evaf166_supplementary_data.zip › Table_S4.xlsx]

## Sheet: Table_S1
Pfam ID	G. intestinalis	M. daphniae	P. saccamoebae	S. lophii	A. algerae	E. intestinalis	N. displodere	N. parisii	N. ceranae	R. allomycis	V. culicis subsp. floridensis	V. corneae	E. aedis	N. bombycis	E. bieneusi	H. eriocheir	T. hominis	P. neurophilia	H. magnivora	T. ratisbonensis	D. muelleri	T. contejeani	C. dikerogammari	B. daphniae	G. vavrai	C. obtusa	O. colligata	H. tvaerminnensis	V. necatrix	descriptions
PF00001	0	0	0	0	0	0	0	0	0	1	0	0	0	0	0	0	0	0	0	0	0	0	0	0	0	0	0	0	0	7 transmembrane receptor (rhodopsin family)
PF00003	0	3	1	0	0	0	0	0	0	4	0	0	0	0	0	0	0	0	0	0	0	0	0	0	0	0	0	0	0	7 transmembrane sweet-taste receptor of 3 GCPR
PF00004	23	28	31	19	18	18	18	18	19	40	22	21	21	16	24	14	19	18	24	19	17	22	23	27	29	17	19	26	23	ATPase family associated with various cellular activities (AAA)
PF00005	24	10	12	14	15	14	6	7	12	32	12	18	19	12	23	13	12	13	17	12	7	15	14	8	10	13	10	14	24	ABC transporter
PF00006	2	4	4	2	2	2	2	2	2	4	2	2	1	3	2	0	2	2	2	2	2	2	2	2	1	1	2	2	2	ATP synthase alpha/beta family, nucleotide-binding domain
PF00009	7	14	18	6	7	9	7	8	6	14	7	7	8	12	13	5	8	7	11	7	6	9	5	5	5	6	9	10	6	Elongation factor Tu GTP binding domain
PF00010	0	3	7	0	0	0	0	0	0	9	0	0	0	0	0	0	0	0	4	0	0	0	0	0	0	1	0	4	0	Helix-loop-helix DNA-binding domain
PF00011	0	4	4	0	0	0	0	0	0	7	0	0	0	0	0	0	0	0	1	0	1	0	0	0	0	0	0	4	0	Hsp20/alpha crystallin family
PF00012	3	6	5	2	2	4	2	2	4	6	3	2	3	4	4	2	3	2	3	2	4	3	2	2	2	3	4	3	4	Hsp70 protein
PF00013	0	3	4	4	2	4	2	1	1	4	3	1	2	2	10	1	3	1	3	2	3	4	1	3	2	2	4	3	1	KH domain
PF00017	0	1	0	0	0	0	1	1	0	0	0	0	0	0	0	0	0	0	0	0	0	0	0	0	0	0	0	0	0	SH2 domain
PF00018	0	2	12	0	0	0	0	0	0	27	0	0	0	0	0	0	0	0	0	0	0	0	0	0	0	0	0	0	0	SH3 domain
PF00022	2	6	6	3	2	3	3	3	3	7	1	2	1	2	2	2	1	1	3	1	2	3	1	2	3	2	3	3	2	Actin
PF00023	0	2	7	0	0	2	1	1	1	34	1	0	1	2	0	0	1	1	2	0	0	3	0	1	1	0	0	1	1	Ankyrin repeat
PF00025	11	13	17	13	14	13	13	13	11	35	15	12	14	15	14	6	12	13	17	17	17	15	9	14	17	14	13	15	13	ADP-ribosylation factor family
PF00026	0	1	7	0	0	0	0	0	0	2	0	0	0	0	0	0	0	0	0	0	0	0	0	0	0	0	0	0	0	Eukaryotic aspartyl protease
PF00027	1	1	3	1	0	1	1	1	1	8	1	1	1	2	0	0	1	1	1	0	1	2	0	0	1	1	1	1	1	Cyclic nucleotide-binding domain
PF00032	0	0	1	0	0	0	0	0	0	0	0	0	0	0	0	0	0	0	0	0	0	0	0	0	0	0	0	0	0	Cytochrome b(C-terminal)/b6/petD
PF00033	0	0	1	0	0	0	0	0	0	0	0	0	0	0	0	0	0	0	0	0	0	0	0	0	0	0	0	0	0	Cytochrome b/b6/petB
PF00034	0	1	0	0	0	0	0	0	0	1	0	0	0	0	2	0	0	0	0	0	0	0	0	0	0	0	0	0	0	Cytochrome c
PF00035	0	1	0	0	0	0	0	0	0	0	0	0	0	0	0	0	0	0	0	0	0	0	0	0	0	0	0	0	0	Double-stranded RNA binding motif
PF00036	0	3	3	1	0	1	0	0	0	8	0	0	1	1	1	1	0	1	5	0	2	1	0	0	0	1	1	3	0	EF hand
PF00037	1	1	1	1	1	1	1	1	1	0	1	1	1	1	10	1	1	1	1	1	1	0	1	0	1	1	1	1	1	4Fe-4S binding domain
PF00043	0	1	2	0	0	0	0	0	0	3	0	0	0	0	0	0	0	0	0	0	0	0	0	0	0	0	0	0	0	Glutathione S-transferase, C-terminal domain
PF00044	1	1	1	1	1	1	1	1	1	1	1	1	1	1	1	0	1	1	1	1	1	1	1	1	1	1	1	1	1	Glyceraldehyde 3-phosphate dehydrogenase, NAD binding domain
PF00046	6	5	7	8	9	11	4	5	9	5	6	9	8	25	2	12	5	12	10	9	11	7	7	9	8	7	6	9	14	Homeodomain
PF00056	0	1	1	0	0	0	0	0	0	1	0	0	0	0	0	0	0	0	0	0	0	0	0	0	0	0	0	0	0	lactate/malate dehydrogenase, NAD binding domain
PF00061	1	0	0	0	0	0	0	0	0	0	0	0	0	0	0	0	0	0	0	0	0	0	0	0	0	0	0	0	0	Lipocalin / cytosolic fatty-acid binding protein family
PF00063	2	2	2	2	2	2	1	0	1	3	1	2	0	0	2	2	1	1	2	2	1	2	2	0	2	2	2	1	2	Myosin head (motor domain)
PF00067	0	0	0	0	0	0	0	0	0	3	0	0	0	0	0	0	0	0	0	0	0	0	0	0	0	0	0	0	0	Cytochrome P450
PF00069	32	50	56	48	29	26	26	25	23	119	26	25	27	36	32	17	25	25	70	29	25	37	20	31	32	49	26	53	25	Protein kinase domain
PF00070	1	3	6	0	1	1	3	3	2	6	2	2	1	2	2	1	2	2	3	1	2	2	2	1	2	2	1	2	1	Pyridine nucleotide-disulphide oxidoreductase
PF00071	12	13	16	13	14	13	13	12	12	30	13	11	15	16	15	7	14	11	17	18	15	13	10	14	18	13	13	16	13	Ras family
PF00072	0	0	2	1	0	0	1	1	0	7	0	0	1	0	4	1	0	0	2	1	1	1	0	0	1	1	0	1	0	Response regulator receiver domain
PF00075	0	1	1	0	0	0	0	0	0	8	0	0	0	0	0	0	0	0	0	0	0	0	0	0	0	0	0	0	0	RNase H
PF00076	9	39	42	13	11	18	12	14	15	46	14	11	11	17	18	8	14	8	22	12	14	18	13	15	14	11	16	18	11	RNA recognition motif. (a.k.a. RRM, RBD, or RNP domain)
PF00077	1	1	0	0	1	0	0	0	1	0	0	0	0	0	0	2	0	20	0	0	14	0	1	8	5	13	0	0	24	Retroviral aspartyl protease
PF00078	0	1	0	0	0	1	1	0	2	1	0	0	0	0	0	10	6	69	13	0	162	20	6	1	0	0	0	1	30	Reverse transcriptase (RNA-dependent DNA polymerase)
PF00079	0	0	0	0	0	0	0	0	5	0	0	0	0	10	0	0	0	0	0	0	0	0	0	0	0	0	0	0	23	Serpin (serine protease inhibitor)
PF00080	0	0	0	0	0	0	0	0	0	1	0	0	0	0	0	0	0	0	0	0	0	0	0	0	0	0	0	0	0	Copper/zinc superoxide dismutase (SODC)
PF00081	1	2	2	1	1	1	1	1	1	2	1	1	1	3	1	1	1	1	1	1	1	1	0	1	1	1	1	1	1	Iron/manganese superoxide dismutases, alpha-hairpin domain
PF00082	1	8	4	1	2	1	1	2	1	8	0	1	1	3	1	0	0	0	2	2	1	2	0	0	2	2	1	3	1	Subtilase family
PF00083	0	3	1	0	1	0	1	0	0	1	0	0	0	2	0	0	0	0	0	0	0	0	0	0	0	0	0	0	0	Sugar (and other) transporter
PF00085	4	8	9	4	4	4	2	3	6	9	4	4	4	5	3	2	4	3	4	5	3	4	4	7	4	5	3	3	6	Thioredoxin
PF00088	0	0	1	0	0	0	0	0	0	1	0	0	0	0	0	0	0	0	0	0	0	0	0	0	0	0	0	0	0	Trefoil (P-type) domain
PF00089	0	1	0	0	0	0	0	0	0	1	0	0	0	0	0	0	0	0	0	0	0	0	0	0	0	0	0	0	0	Trypsin
PF00091	3	2	3	3	3	3	3	3	3	7	3	3	3	5	16	2	3	3	3	3	3	3	3	3	4	3	3	2	3	Tubulin/FtsZ family, GTPase domain
PF00092	0	1	0	0	0	0	0	0	0	0	0	0	0	0	0	0	0	0	0	0	0	0	0	0	0	0	0	0	0	von Willebrand factor type A domain
PF00096	4	1	5	5	4	4	3	5	4	18	5	5	2	7	4	3	6	4	7	3	3	6	4	3	3	2	3	4	2	Zinc finger, C2H2 type
PF00097	11	9	15	12	14	11	11	10	12	23	14	11	8	12	5	5	12	11	11	13	11	13	6	15	12	14	11	9	15	Zinc finger, C3HC4 type (RING finger)
PF00098	6	3	4	1	6	0	2	3	0	9	0	1	14	0	1	1	0	16	1	1	18	1	4	2	11	8	0	1	2	Zinc knuckle
PF00102	0	0	1	1	1	1	1	1	0	1	1	1	1	0	1	1	1	1	1	1	0	2	1	1	1	1	0	1	1	Protein-tyrosine phosphatase
PF00106	3	7	11	2	3	3	2	3	3	13	2	2	3	3	5	2	3	2	4	4	3	4	2	4	2	2	3	4	5	short chain dehydrogenase
PF00107	0	1	3	0	0	0	0	0	0	6	0	0	0	1	0	0	0	0	0	0	0	0	0	0	0	0	0	0	0	Zinc-binding dehydrogenase
PF00108	0	2	3	0	1	1	0	0	1	3	0	0	1	1	0	0	0	0	1	1	0	1	0	1	0	1	0	1	1	Thiolase, N-terminal domain
PF00109	0	1	2	0	0	0	0	0	0	1	0	0	0	0	0	0	0	0	0	0	0	0	0	0	0	0	0	0	0	Beta-ketoacyl synthase, N-terminal domain
PF00111	1	1	2	1	1	1	1	1	1	2	1	1	1	3	0	1	1	1	1	1	1	1	1	0	0	1	1	1	1	2Fe-2S iron-sulfur cluster binding domain
PF00113	1	1	0	1	1	1	1	0	1	1	1	0	1	1	0	1	1	1	1	1	1	1	1	2	2	1	1	1	1	Enolase, C-terminal TIM barrel domain
PF00115	0	0	1	0	0	0	0	0	0	0	0	0	0	0	0	0	0	0	0	0	0	0	0	0	0	0	0	0	0	Cytochrome C and Quinol oxidase polypeptide I
PF00116	0	0	1	0	0	0	0	0	0	0	0	0	0	0	0	0	0	0	0	0	0	0	0	0	0	0	0	0	0	Cytochrome C oxidase subunit II, periplasmic domain
PF00117	1	1	3	1	1	2	1	1	3	1	1	0	0	1	0	0	1	1	1	1	2	1	1	2	1	1	1	1	1	Glutamine amidotransferase class-I
PF00118	13	9	8	7	6	8	8	8	7	9	8	7	5	14	14	7	7	7	7	6	8	8	7	9	7	5	8	8	7	TCP-1/cpn60 chaperonin family
PF00119	0	0	1	0	0	0	0	0	0	0	0	0	0	0	0	0	0	0	0	0	0	0	0	0	0	0	0	0	0	ATP synthase A chain
PF00120	0	0	2	0	0	0	0	0	0	0	0	0	0	0	0	0	0	1	0	0	1	0	0	0	0	0	0	0	0	Glutamine synthetase, catalytic domain
PF00121	1	1	0	1	1	1	1	1	1	0	1	1	1	4	0	0	1	1	2	1	1	1	1	0	1	1	1	1	1	Triosephosphate isomerase
PF00122	8	10	8	6	4	3	4	3	2	14	4	4	2	2	7	4	3	4	6	5	3	6	2	6	4	7	3	5	4	E1-E2 ATPase
PF00125	5	7	6	5	7	4	3	5	7	12	6	4	5	9	2	5	5	5	5	4	5	5	4	5	5	4	4	3	6	Core histone H2A/H2B/H3/H4
PF00126	0	0	0	0	0	0	0	0	0	0	0	0	0	0	1	0	0	0	0	0	0	0	0	0	0	0	0	0	0	Bacterial regulatory helix-turn-helix protein, lysR family
PF00130	1	1	0	0	1	1	2	1	1	1	0	1	1	3	1	0	0	0	1	3	0	1	0	1	1	1	1	1	1	Phorbol esters/diacylglycerol binding domain (C1 domain)
PF00132	0	1	1	1	0	0	0	0	0	3	0	0	5	1	0	0	1	0	1	0	0	0	0	0	1	1	0	1	0	Bacterial transferase hexapeptide (six repeats)
PF00133	2	4	3	2	2	2	2	2	2	1	2	2	1	5	2	2	2	2	0	2	2	2	1	2	1	1	2	0	1	tRNA synthetases class I (I, L, M and V)
PF00134	2	5	10	2	3	2	3	2	3	10	2	2	3	3	2	2	2	1	4	5	2	4	1	2	3	4	4	2	3	Cyclin, N-terminal domain
PF00135	0	1	1	0	0	0	0	0	0	0	0	0	0	0	0	0	0	0	0	0	0	0	0	0	0	0	0	0	0	Carboxylesterase family
PF00136	2	2	3	3	2	2	3	1	1	3	2	2	2	1	2	1	1	2	1	2	2	4	2	2	2	1	3	1	2	DNA polymerase family B
PF00137	2	2	4	3	1	2	3	2	1	1	3	3	3	1	1	4	3	2	2	1	3	2	1	2	2	1	2	2	1	ATP synthase subunit C
PF00139	0	0	1	0	0	0	0	0	0	0	0	0	0	0	0	0	0	0	0	0	0	0	0	0	0	0	0	0	0	Legume lectin domain
PF00141	0	0	0	0	0	0	0	0	0	3	0	0	0	0	0	0	0	0	0	0	0	0	0	0	0	0	0	0	0	Peroxidase
PF00145	0	1	0	0	0	0	0	0	0	2	0	0	0	0	0	0	0	0	0	0	0	0	0	0	0	0	0	0	0	C-5 cytosine-specific DNA methylase
PF00146	0	0	1	0	0	0	0	0	0	0	0	0	0	0	0	0	0	0	0	0	0	0	0	0	0	0	0	0	0	NADH dehydrogenase
PF00149	6	8	8	7	8	6	5	4	5	11	7	6	6	8	5	4	7	6	8	8	5	7	6	7	18	5	6	8	5	Calcineurin-like phosphoesterase
PF00150	0	0	0	0	0	0	0	0	0	2	0	0	0	0	0	0	0	0	0	0	0	0	0	0	0	0	0	0	0	Cellulase (glycosyl hydrolase family 5)
PF00152	4	5	7	3	2	3	3	3	3	5	4	3	3	1	3	2	3	4	3	3	3	3	4	0	3	1	3	3	3	tRNA synthetases class II (D, K and N)
PF00153	0	15	21	0	0	0	0	0	0	26	0	0	0	0	0	0	0	0	0	0	0	0	0	0	0	0	0	0	0	Mitochondrial carrier protein
PF00154	1	1	1	2	2	1	1	1	2	0	2	1	1	1	1	0	2	1	3	2	2	2	2	2	3	2	1	3	2	recA bacterial DNA recombination protein
PF00155	2	3	6	3	2	2	3	2	2	6	2	2	2	4	0	2	2	2	2	2	2	2	2	1	1	2	2	2	2	Aminotransferase class I and II
PF00156	0	2	1	0	0	0	0	0	0	3	0	0	0	0	0	0	0	0	0	0	0	0	0	0	0	0	0	0	0	Phosphoribosyl transferase domain
PF00158	3	0	3	1	0	1	1	1	1	3	1	1	0	2	1	1	1	0	1	0	2	2	1	0	1	0	1	1	2	Sigma-54 interaction domain
PF00160	2	3	5	2	1	2	2	2	2	11	2	2	2	1	2	2	2	2	2	1	2	2	1	1	1	1	2	2	2	Cyclophilin type peptidyl-prolyl cis-trans isomerase/CLD
PF00162	1	1	1	1	1	1	0	0	0	1	1	1	1	1	0	0	1	1	2	1	1	1	1	1	1	1	1	1	1	Phosphoglycerate kinase
PF00163	1	2	2	0	1	1	1	1	1	2	1	2	1	3	1	1	1	0	1	1	1	1	0	0	1	1	1	1	1	Ribosomal protein S4/S9 N-terminal domain
PF00164	1	1	2	0	0	1	1	1	1	2	1	1	1	1	1	1	1	1	1	1	0	0	1	1	2	1	1	0	1	Ribosomal protein S12/S23
PF00165	0	0	0	0	0	0	0	0	0	0	0	0	0	0	2	0	0	0	0	0	0	0	0	0	0	0	0	0	0	Bacterial regulatory helix-turn-helix proteins, AraC family
PF00166	0	1	1	0	0	0	0	0	0	1	0	0	0	0	0	0	0	0	0	0	0	0	0	0	0	0	0	0	0	Chaperonin 10 Kd subunit
PF00168	1	1	4	2	1	1	1	1	0	12	1	1	1	1	0	0	1	1	1	1	1	1	0	1	0	1	1	1	1	C2 domain
PF00169	0	2	8	0	1	1	0	0	1	11	1	0	1	0	2	0	1	0	1	0	0	3	0	0	1	1	1	1	1	PH domain
PF00170	0	4	2	1	1	0	1	1	1	2	1	0	2	1	0	1	1	0	0	0	0	0	1	0	1	0	0	0	1	bZIP transcription factor
PF00171	0	2	6	0	0	0	0	0	0	3	0	0	0	0	0	0	0	0	0	0	0	0	0	0	0	0	0	0	0	Aldehyde dehydrogenase family
PF00172	0	0	1	0	0	0	0	0	0	1	0	0	0	0	0	0	0	0	0	0	0	0	0	0	0	0	0	0	0	Fungal Zn(2)-Cys(6) binuclear cluster domain
PF00173	0	1	3	0	1	1	1	1	0	8	1	0	1	1	0	0	1	0	0	1	1	1	0	2	2	1	1	0	0	Cytochrome b5-like Heme/Steroid binding domain
PF00175	1	4	2	1	1	2	0	1	2	5	1	1	0	2	0	1	1	0	2	0	1	2	1	3	3	2	1	1	2	Oxidoreductase NAD-binding domain
PF00176	6	9	9	6	5	6	7	8	6	12	7	7	6	4	4	5	6	6	7	6	6	9	4	5	4	8	6	9	5	SNF2-related domain
PF00177	1	2	0	1	1	1	1	1	1	1	1	1	1	1	1	1	1	1	2	1	1	1	1	2	1	1	1	1	1	Ribosomal protein S7p/S5e
PF00179	7	6	6	9	8	8	8	7	8	15	9	8	9	15	6	7	8	8	10	8	9	8	8	12	10	8	8	8	8	Ubiquitin-conjugating enzyme
PF00180	0	3	3	0	0	0	0	0	0	4	0	0	0	0	0	0	0	0	0	0	0	0	0	0	0	0	0	0	0	Isocitrate/isopropylmalate dehydrogenase
PF00181	0	2	2	0	0	0	0	0	0	1	1	0	0	1	0	0	1	1	0	0	1	0	0	0	1	0	1	0	0	Ribosomal Proteins L2, RNA binding domain
PF00182	0	0	0	0	0	0	0	0	1	0	0	1	0	0	0	0	0	1	0	0	1	0	0	0	0	0	0	1	3	Chitinase class I
PF00183	1	3	2	1	1	1	1	1	1	2	0	1	1	1	1	0	0	1	1	1	2	2	1	1	3	1	1	2	1	Hsp90 protein
PF00186	1	2	2	1	1	0	1	1	0	1	1	1	0	0	1	0	1	1	0	1	1	2	0	2	1	1	0	0	0	Dihydrofolate reductase
PF00187	0	0	0	0	0	0	0	0	2	0	0	0	0	0	0	0	0	0	0	0	0	0	0	0	0	0	0	0	0	Chitin recognition protein
PF00188	1	1	2	0	1	1	1	1	0	6	0	1	8	1	2	1	1	1	2	0	1	1	5	6	6	1	1	1	1	Cysteine-rich secretory protein family
PF00189	1	1	1	1	1	1	1	1	1	1	1	1	1	1	1	1	1	1	2	1	0	1	1	1	2	1	1	2	1	Ribosomal protein S3, C-terminal domain
PF00196	0	0	0	0	0	0	0	0	0	0	0	0	0	0	2	0	0	0	0	0	0	0	0	0	0	0	0	0	0	Bacterial regulatory proteins, luxR family
PF00198	0	3	3	0	0	0	0	0	0	3	0	0	0	0	0	0	0	0	0	0	0	0	0	0	0	0	0	0	0	2-oxoacid dehydrogenases acyltransferase (catalytic domain)
PF00199	0	1	1	0	0	0	0	0	0	0	0	0	0	0	0	0	0	0	0	0	0	0	0	0	0	0	0	0	0	Catalase
PF00200	0	0	1	0	0	0	1	0	0	1	0	0	0	0	0	0	0	0	0	0	0	0	0	1	0	0	0	0	0	Disintegrin
PF00202	0	1	1	0	0	0	0	0	0	1	0	0	0	0	0	0	0	0	0	0	0	0	0	0	0	0	0	0	0	Aminotransferase class-III
PF00203	1	2	2	1	1	1	1	1	1	2	1	1	1	2	3	1	1	1	1	1	1	1	1	1	1	1	1	0	1	Ribosomal protein S19
PF00204	1	1	1	1	1	1	1	1	1	1	1	1	1	1	1	0	1	1	1	1	1	1	1	0	1	1	1	1	1	DNA gyrase B
PF00205	0	0	1	0	0	0	0	0	0	1	0	0	0	0	0	0	0	0	0	0	0	0	0	0	0	0	0	0	0	Thiamine pyrophosphate enzyme, central domain
PF00206	0	2	0	0	0	0	0	0	0	2	0	0	0	0	0	0	0	0	0	0	0	0	0	0	0	0	0	0	0	Lyase
PF00208	0	1	2	0	0	0	0	0	0	1	0	0	0	0	0	0	0	0	0	0	0	0	0	0	0	0	0	0	0	Glutamate/Leucine/Phenylalanine/Valine dehydrogenase
PF00210	1	1	0	0	1	1	0	0	0	0	1	1	1	0	1	0	1	1	1	1	0	2	1	1	2	2	1	1	0	Ferritin-like domain
PF00211	1	1	1	0	0	0	1	1	1	6	1	0	0	0	0	0	1	0	1	0	0	1	0	1	0	1	1	1	1	Adenylate and Guanylate cyclase catalytic domain
PF00213	0	1	1	0	0	0	0	0	0	1	0	0	0	0	0	0	0	0	0	0	0	0	0	0	0	0	0	0	0	ATP synthase delta (OSCP) subunit
PF00216	0	0	0	0	0	0	0	0	0	0	0	0	0	0	1	0	0	0	0	0	0	0	0	0	0	0	0	0	0	Bacterial DNA-binding protein
PF00224	1	1	1	1	1	1	1	1	0	3	1	1	0	4	0	0	1	1	1	1	1	1	1	0	1	1	1	1	1	Pyruvate kinase, barrel domain
PF00225	4	3	6	6	4	6	5	5	6	12	4	5	6	8	2	3	4	3	4	4	6	6	4	7	5	6	6	4	6	Kinesin motor domain
PF00226	4	14	18	9	7	8	10	11	8	21	8	7	12	13	7	2	7	3	12	8	12	10	4	10	11	16	7	12	8	DnaJ domain
PF00227	16	13	13	13	14	14	13	14	16	12	14	13	12	23	28	10	14	13	15	14	15	14	13	20	24	15	14	14	14	Proteasome subunit
PF00230	1	1	1	1	1	1	1	1	1	1	1	1	1	1	2	1	1	1	1	2	1	1	2	1	1	1	1	1	1	Major intrinsic protein
PF00231	0	1	1	0	0	0	0	0	0	1	0	0	0	0	0	0	0	0	0	0	0	0	0	0	0	0	0	0	0	ATP synthase
PF00233	0	1	1	0	0	1	0	0	1	7	0	0	0	2	0	0	0	0	2	0	0	2	0	0	0	1	1	1	2	3'5'-cyclic nucleotide phosphodiesterase
PF00235	0	1	1	0	0	0	0	0	0	1	0	0	0	0	0	0	0	0	0	0	0	0	0	0	0	0	0	0	0	Profilin
PF00237	1	1	2	1	1	1	1	1	1	2	1	1	1	2	8	1	1	1	1	1	1	1	1	1	1	1	1	1	1	Ribosomal protein L22p/L17e
PF00238	1	2	2	1	1	1	1	1	0	1	1	1	1	3	1	1	1	1	1	1	1	1	1	2	0	1	1	1	1	Ribosomal protein L14p/L23e
PF00240	2	2	3	6	3	7	6	6	5	10	4	4	4	5	5	3	4	3	7	5	3	7	2	4	2	2	2	5	5	Ubiquitin family
PF00241	1	1	1	1	1	1	1	1	1	2	1	0	1	1	1	0	1	1	1	1	1	1	1	1	1	1	1	1	1	Cofilin/tropomyosin-type actin-binding protein
PF00244	1	1	1	1	1	1	1	1	1	2	1	1	1	2	1	2	1	1	1	1	1	1	1	1	1	1	1	1	1	14-3-3 protein
PF00245	0	1	0	0	0	0	0	0	0	0	0	0	0	0	0	0	0	0	0	0	0	0	0	0	0	0	0	0	0	Alkaline phosphatase
PF00246	0	1	2	0	0	0	0	0	0	1	0	0	0	0	0	0	0	0	0	0	0	0	0	0	0	0	0	0	0	Zinc carboxypeptidase
PF00248	1	0	2	3	3	1	1	1	2	2	1	1	1	0	0	0	1	1	1	3	2	1	0	2	0	1	1	0	3	Aldo/keto reductase family
PF00249	3	8	10	5	3	7	4	4	6	6	6	2	4	8	2	6	5	3	8	7	7	6	0	7	2	5	6	8	8	Myb-like DNA-binding domain
PF00250	3	3	4	4	4	2	4	2	3	4	4	3	2	4	2	3	4	2	5	4	1	4	3	5	2	3	2	5	3	Forkhead domain
PF00252	0	0	1	1	1	1	1	1	1	1	1	1	1	0	1	1	1	1	1	1	1	1	1	0	0	0	0	1	1	Ribosomal protein L16p/L10e
PF00253	0	1	1	1	1	1	1	1	1	2	1	0	1	0	0	1	0	1	0	1	0	0	0	0	0	0	0	0	1	Ribosomal protein S14p/S29e
PF00254	0	2	1	0	0	0	1	1	0	3	0	0	0	0	0	0	0	0	0	0	0	1	0	2	1	1	0	0	0	FKBP-type peptidyl-prolyl cis-trans isomerase
PF00255	1	1	1	1	2	1	1	1	2	1	1	1	1	2	1	1	1	1	1	2	1	1	1	1	1	1	1	1	2	Glutathione peroxidase
PF00258	1	3	1	2	0	1	1	1	1	3	1	1	2	1	1	0	0	1	2	0	2	2	1	2	1	0	1	2	1	Flavodoxin
PF00262	0	0	2	0	0	0	0	0	0	1	0	0	0	0	0	0	0	0	0	0	0	0	0	0	0	0	0	0	0	Calreticulin family
PF00264	0	2	0	0	0	0	0	0	0	4	0	0	0	0	0	0	0	1	0	0	0	0	0	0	0	0	0	0	0	Common central domain of tyrosinase
PF00265	1	0	0	1	1	1	0	0	2	1	0	1	0	2	2	1	0	0	1	1	0	2	1	0	0	0	1	1	2	Thymidine kinase
PF00266	1	1	2	1	1	1	1	1	1	2	1	1	1	1	1	1	1	1	1	1	1	1	1	0	0	0	1	1	1	Aminotransferase class-V
PF00268	1	1	1	1	1	1	1	1	1	1	1	1	1	1	14	1	1	1	1	1	2	1	1	1	1	1	1	1	1	Ribonucleotide reductase, small chain
PF00270	15	32	35	23	16	21	22	21	17	41	21	17	18	17	16	9	19	20	24	14	21	24	16	12	17	12	20	23	17	DEAD/DEAH box helicase
PF00271	23	42	50	27	21	28	31	30	22	51	27	22	23	18	28	17	25	26	34	22	25	35	19	28	25	21	27	33	25	Helicase conserved C-terminal domain
PF00274	1	1	1	1	1	1	1	1	1	1	0	1	2	1	0	0	0	0	1	1	1	1	1	1	1	1	1	1	1	Fructose-bisphosphate aldolase class-I
PF00276	1	1	1	1	1	2	1	1	1	3	1	1	1	1	0	1	0	0	2	1	1	1	1	1	1	1	2	1	1	Ribosomal protein L23
PF00278	0	0	0	0	0	0	0	0	0	1	0	0	0	0	0	0	0	0	0	0	0	0	0	0	0	0	0	0	0	Pyridoxal-dependent decarboxylase, C-terminal sheet domain
PF00281	1	1	1	1	1	1	1	1	1	1	1	1	1	2	1	1	1	1	1	1	1	1	1	2	2	0	1	1	1	Ribosomal protein L5
PF00282	0	0	1	0	0	0	0	0	0	1	0	0	0	0	0	0	0	0	0	0	0	0	0	0	0	0	0	0	0	Pyridoxal-dependent decarboxylase conserved domain
PF00285	0	1	4	0	0	0	0	0	0	1	0	0	0	0	0	0	0	0	0	0	0	0	0	0	0	0	0	0	0	Citrate synthase, C-terminal domain
PF00287	0	0	0	0	0	0	0	0	0	0	0	0	0	0	0	0	0	0	0	0	0	1	0	0	0	0	0	0	0	Sodium / potassium ATPase beta chain
PF00288	0	3	2	0	3	2	0	0	1	1	0	0	1	2	0	0	0	0	3	2	0	3	0	1	2	2	0	4	3	GHMP kinases N terminal domain
PF00289	0	1	2	1	1	0	1	1	0	1	1	0	1	0	0	0	1	0	1	1	1	1	0	2	1	1	0	1	0	Biotin carboxylase, N-terminal domain
PF00291	0	2	2	0	0	0	0	0	0	3	0	0	0	0	0	0	0	0	0	0	0	0	0	0	0	0	0	0	0	Pyridoxal-phosphate dependent enzyme
PF00292	0	0	0	0	0	0	0	0	0	0	0	0	0	0	0	0	0	1	0	0	12	0	9	0	1	0	0	0	0	'Paired box' domain
PF00293	3	4	5	1	2	2	2	2	3	4	1	1	2	3	1	1	1	1	2	2	1	4	1	2	3	3	1	2	3	NUDIX domain
PF00294	0	1	1	3	0	0	2	2	0	2	1	0	1	0	0	0	1	0	1	0	1	1	0	0	1	1	0	1	0	pfkB family carbohydrate kinase
PF00297	2	1	1	1	1	2	1	1	2	1	1	1	1	2	1	1	1	1	1	1	1	1	1	1	1	1	2	1	1	Ribosomal protein L3
PF00298	1	2	1	1	1	1	1	1	1	2	1	1	1	2	1	1	1	1	1	1	1	1	1	2	1	1	1	1	1	Ribosomal protein L11, RNA binding domain
PF00300	0	1	2	0	0	0	0	0	0	1	0	0	0	0	0	0	0	0	0	0	0	0	0	0	0	0	0	0	0	Histidine phosphatase superfamily (branch 1)
PF00303	1	1	1	1	1	3	1	1	0	1	1	1	0	0	1	1	1	1	0	1	1	1	1	2	1	1	0	0	0	Thymidylate synthase
PF00306	0	1	1	0	0	0	0	0	0	1	0	0	0	0	0	0	0	0	0	0	0	0	0	0	0	0	0	0	0	ATP synthase alpha/beta chain, C terminal domain
PF00307	5	3	2	4	2	3	3	3	3	6	3	4	2	8	3	2	3	2	3	4	6	6	2	3	2	4	3	4	2	Calponin homology (CH) domain
PF00308	0	0	0	0	0	0	0	1	0	0	0	0	1	0	0	0	0	0	0	0	0	0	0	0	0	0	0	0	0	Bacterial dnaA protein
PF00312	1	2	2	0	0	1	1	1	1	1	1	0	0	1	0	1	0	1	1	0	1	1	0	0	0	0	1	1	1	Ribosomal protein S15
PF00313	0	0	0	1	1	0	0	0	0	0	1	0	1	1	0	0	1	1	0	2	0	0	0	0	1	1	0	0	1	'Cold-shock' DNA-binding domain
PF00316	0	1	1	0	0	0	0	0	0	1	0	0	0	0	0	0	0	0	0	0	0	0	0	0	0	0	0	0	0	Fructose-1-6-bisphosphatase, N-terminal domain
PF00317	1	1	1	2	1	1	1	1	2	1	2	1	1	1	2	0	0	1	1	1	1	1	2	1	2	1	1	1	2	Ribonucleotide reductase, all-alpha domain
PF00318	0	1	0	0	0	0	0	0	0	0	0	0	0	0	0	0	0	0	0	0	0	0	0	0	0	0	0	0	0	Ribosomal protein S2
PF00319	0	1	1	1	2	1	1	1	1	1	1	0	1	3	0	1	1	1	1	2	4	1	5	1	1	1	1	1	1	SRF-type transcription factor (DNA-binding and dimerisation domain)
PF00320	2	1	8	7	10	2	4	4	2	9	4	2	4	1	1	1	2	2	5	9	4	4	2	10	4	4	2	4	1	GATA zinc finger
PF00324	0	1	3	0	0	1	0	0	0	4	0	0	0	2	0	0	0	0	1	0	0	1	1	0	1	1	1	1	0	Amino acid permease
PF00326	0	3	2	0	0	0	0	0	0	7	0	0	0	0	0	0	0	0	0	0	0	2	0	0	0	0	0	0	0	Prolyl oligopeptidase family
PF00327	1	2	2	1	1	1	1	1	1	1	1	1	1	1	1	1	1	1	1	1	1	1	1	0	1	1	1	1	1	Ribosomal protein L30p/L7e
PF00328	0	1	2	0	0	1	0	2	0	1	1	0	1	0	0	0	0	0	1	0	0	0	1	0	1	1	1	1	0	Histidine phosphatase superfamily (branch 2)
PF00329	0	0	1	0	0	0	0	0	0	0	0	0	0	0	0	0	0	0	0	0	0	0	0	0	0	0	0	0	0	Respiratory-chain NADH dehydrogenase, 30 Kd subunit
PF00330	0	1	1	0	0	0	0	0	0	1	0	0	0	0	0	0	0	0	0	0	0	0	0	0	0	0	0	0	0	Aconitase family (aconitate hydratase)
PF00333	1	2	2	1	1	1	1	1	0	2	1	1	1	2	1	1	1	1	1	1	1	1	1	2	1	1	1	1	1	Ribosomal protein S5, N-terminal domain
PF00334	1	1	2	1	1	1	1	1	0	3	1	1	1	1	1	1	1	1	1	1	1	1	2	1	0	2	1	1	1	Nucleoside diphosphate kinase
PF00335	1	2	1	0	0	1	0	0	0	0	0	0	0	0	0	0	0	1	0	0	0	0	0	0	0	0	0	0	0	Tetraspanin family
PF00338	1	2	1	1	1	1	1	1	2	2	1	1	1	2	2	1	1	1	1	1	1	1	0	2	1	1	1	1	1	Ribosomal protein S10p/S20e
PF00339	0	0	2	1	0	1	0	0	1	0	1	0	0	1	0	0	1	1	2	0	0	0	0	2	0	1	1	1	0	Arrestin (or S-antigen), N-terminal domain
PF00342	1	1	1	2	0	1	1	1	1	1	1	1	1	1	0	1	1	1	1	0	1	1	1	1	1	1	1	1	1	Phosphoglucose isomerase
PF00343	0	0	1	0	0	0	0	0	0	1	0	0	0	0	0	0	0	0	0	0	0	0	0	0	0	0	0	0	0	Carbohydrate phosphorylase
PF00344	1	1	1	1	1	1	1	1	0	1	1	1	1	2	1	0	1	1	1	1	1	1	1	1	1	1	1	2	1	SecY
PF00345	0	0	0	0	0	0	0	0	0	0	0	0	0	1	0	0	0	0	0	0	0	0	0	0	0	0	0	0	0	Pili and flagellar-assembly chaperone, PapD N-terminal domain
PF00346	0	0	1	0	0	0	0	0	0	0	0	0	0	0	0	0	0	0	0	0	0	0	0	0	0	0	0	0	0	Respiratory-chain NADH dehydrogenase, 49 Kd subunit
PF00347	1	1	2	1	0	1	0	0	1	2	1	0	1	1	0	1	1	1	1	1	1	1	1	1	1	1	0	1	0	Ribosomal protein L6
PF00348	0	2	2	0	2	1	0	0	2	0	0	0	1	0	0	0	0	0	2	2	0	1	0	3	2	1	0	2	4	Polyprenyl synthetase
PF00349	1	1	1	1	4	1	1	1	1	1	3	2	1	0	0	2	3	1	1	3	1	1	0	0	1	0	0	1	1	Hexokinase
PF00350	0	5	4	2	2	2	1	1	3	6	2	0	2	1	0	0	2	2	2	2	2	2	1	4	2	2	2	2	2	Dynamin family
PF00351	0	0	1	0	0	0	0	0	0	1	0	0	0	0	0	0	0	0	0	0	0	0	0	0	0	0	0	0	0	Biopterin-dependent aromatic amino acid hydroxylase
PF00352	1	1	1	1	1	1	1	1	1	1	1	1	1	2	1	2	1	1	2	1	1	1	1	1	1	1	1	1	1	Transcription factor TFIID (or TATA-binding protein, TBP)
PF00355	0	1	2	0	0	0	0	0	0	1	0	0	0	0	0	0	0	0	0	0	0	0	0	0	0	0	0	0	0	Rieske [2Fe-2S] domain
PF00361	0	0	3	0	0	0	0	0	0	0	0	0	0	0	0	0	0	0	0	0	0	0	0	0	0	0	0	0	0	Proton-conducting membrane transporter
PF00364	0	4	7	1	0	0	1	1	0	4	0	0	1	0	0	0	0	0	1	0	0	1	0	2	0	1	0	1	0	Biotin-requiring enzyme
PF00365	1	1	1	1	1	1	1	1	1	1	2	1	1	2	0	0	1	1	1	1	1	1	1	1	1	1	1	1	1	Phosphofructokinase
PF00366	1	2	2	1	1	1	1	1	1	1	1	1	1	1	1	1	1	1	1	1	1	1	1	0	1	1	1	1	1	Ribosomal protein S17
PF00368	0	1	1	0	1	1	0	0	1	1	0	0	1	1	0	0	0	0	0	1	0	1	0	0	2	1	0	0	1	Hydroxymethylglutaryl-coenzyme A reductase
PF00370	0	1	1	0	0	0	0	0	0	1	0	0	0	0	0	0	0	0	0	0	0	0	0	0	0	0	0	0	0	FGGY family of carbohydrate kinases, N-terminal domain
PF00373	0	0	0	0	0	0	0	0	0	6	0	0	0	0	0	0	0	0	0	0	0	0	0	0	0	0	0	0	0	FERM central domain
PF00374	0	0	0	0	0	0	0	0	0	0	0	0	0	0	1	0	0	0	0	0	0	0	0	0	0	0	0	0	0	Nickel-dependent hydrogenase
PF00378	0	4	1	0	0	0	0	0	0	5	0	0	0	0	0	0	0	0	0	0	0	0	0	0	0	0	0	0	0	Enoyl-CoA hydratase/isomerase
PF00380	1	2	2	1	1	1	1	1	1	1	1	1	1	2	1	1	1	1	1	1	1	1	1	2	1	1	1	1	1	Ribosomal protein S9/S16
PF00382	2	2	2	2	2	2	2	2	2	3	3	2	2	3	8	2	2	2	2	2	2	2	2	2	3	2	2	1	2	Transcription factor TFIIB repeat
PF00383	1	3	2	2	2	1	2	3	2	3	2	1	2	4	1	1	2	3	2	2	2	1	2	4	3	3	1	1	2	Cytidine and deoxycytidylate deaminase zinc-binding region
PF00385	1	2	4	2	2	2	0	1	2	15	1	2	1	2	1	2	1	1	2	2	1	2	4	1	0	1	1	1	3	Chromo (CHRromatin Organisation MOdifier) domain
PF00389	0	1	1	0	0	0	0	0	0	1	0	0	0	0	0	0	0	0	0	0	0	0	0	0	0	0	0	0	0	D-isomer specific 2-hydroxyacid dehydrogenase, catalytic domain
PF00391	0	0	0	0	0	0	0	0	0	0	0	0	0	0	1	0	0	0	0	0	0	0	0	0	0	0	0	0	0	PEP-utilising enzyme, mobile domain
PF00393	1	1	1	1	1	1	1	1	1	1	1	1	1	1	0	0	0	1	1	1	1	2	1	1	1	1	1	2	1	6-phosphogluconate dehydrogenase, C-terminal domain
PF00397	0	2	2	0	0	1	0	0	0	3	0	0	1	0	0	0	0	0	6	0	0	2	0	2	0	1	1	3	0	WW domain
PF00398	2	2	1	1	1	1	1	1	1	2	1	1	1	1	1	0	1	1	1	1	1	1	1	1	1	1	1	1	1	Ribosomal RNA adenine dimethylase
PF00400	22	44	65	20	19	27	22	19	24	116	21	21	23	33	15	14	19	21	31	18	18	28	13	21	20	23	22	29	22	WD domain, G-beta repeat
PF00402	0	0	0	0	0	0	1	1	0	0	0	0	0	0	0	0	0	0	0	0	0	0	0	0	0	0	0	0	0	Calponin family repeat
PF00403	0	0	0	1	1	0	0	0	0	2	1	0	0	0	0	0	0	0	0	1	0	0	0	0	0	0	0	0	0	Heavy-metal-associated domain
PF00406	1	2	3	1	2	1	1	1	1	4	1	1	1	2	2	1	1	0	1	1	0	1	3	0	1	0	1	1	1	Adenylate kinase
PF00408	1	1	1	0	0	1	0	0	1	1	0	1	0	2	1	0	0	0	0	0	0	1	0	1	0	1	0	0	1	Phosphoglucomutase/phosphomannomutase, C-terminal domain
PF00410	1	1	1	1	1	1	1	1	1	1	1	1	1	1	8	1	1	1	1	1	1	1	1	2	2	0	1	1	1	Ribosomal protein S8
PF00411	1	2	2	1	1	1	1	1	1	1	1	1	1	2	0	1	1	1	1	1	1	1	1	2	2	1	1	1	1	Ribosomal protein S11
PF00412	0	0	1	0	0	0	0	0	0	3	0	0	0	0	0	0	0	0	0	0	0	0	0	0	0	0	0	0	0	LIM domain
PF00415	2	3	1	1	1	1	1	1	1	4	1	1	22	1	1	1	1	2	2	1	1	1	1	0	1	9	1	1	1	Regulator of chromosome condensation (RCC1) repeat
PF00416	1	1	1	1	1	1	1	1	1	1	1	1	1	2	4	1	1	1	2	1	1	1	1	1	0	1	1	2	1	Ribosomal protein S13/S18
PF00420	0	0	0	0	0	0	0	0	1	0	0	0	0	0	0	0	0	0	0	0	0	0	0	0	0	0	0	0	0	NADH-ubiquinone/plastoquinone oxidoreductase chain 4L
PF00428	1	3	3	2	1	1	2	2	1	3	1	1	1	2	1	0	1	2	1	1	2	1	1	0	1	0	2	1	1	60s Acidic ribosomal protein
PF00432	1	2	2	1	1	1	2	2	1	3	1	1	1	3	1	0	1	1	2	1	1	1	1	4	1	2	1	2	1	Prenyltransferase and squalene oxidase repeat
PF00433	0	0	0	0	0	0	1	0	0	6	0	0	0	0	0	0	0	0	0	0	0	0	0	0	0	0	0	0	0	Protein kinase C terminal domain
PF00435	0	0	0	0	0	0	0	0	0	0	0	0	0	0	0	0	0	0	0	0	1	0	0	0	0	0	0	0	0	Spectrin repeat
PF00437	0	0	0	0	0	0	0	0	0	0	0	0	0	1	0	0	0	0	0	0	0	0	0	0	0	0	0	0	0	Type II/IV secretion system protein
PF00438	0	1	1	1	0	0	1	1	1	1	1	0	1	1	2	0	1	1	0	0	1	1	1	2	1	1	0	0	1	S-adenosylmethionine synthetase, N-terminal domain
PF00439	5	10	7	6	5	4	8	8	5	7	6	5	5	8	15	5	6	6	8	5	6	7	4	8	5	7	4	7	5	Bromodomain
PF00441	0	2	4	0	0	0	0	0	0	8	0	0	0	0	0	0	0	0	0	0	0	0	0	0	0	0	0	0	0	Acyl-CoA dehydrogenase, C-terminal domain
PF00443	4	7	12	9	5	5	6	4	4	13	6	6	4	9	10	4	5	7	14	8	7	11	2	8	8	10	5	10	8	Ubiquitin carboxyl-terminal hydrolase
PF00444	0	1	0	0	0	0	0	0	0	0	0	0	0	0	0	0	0	0	0	0	0	0	0	0	0	0	0	0	0	Ribosomal protein L36
PF00447	2	1	1	2	4	4	2	2	2	2	2	2	2	3	1	2	2	1	3	4	3	2	1	2	1	2	2	2	2	HSF-type DNA-binding
PF00448	2	2	2	2	2	2	2	2	2	2	2	2	2	4	2	2	2	2	3	2	1	2	1	2	2	2	2	3	2	SRP54-type protein, GTPase domain
PF00454	2	6	5	2	3	2	5	5	2	7	1	2	2	1	1	1	1	3	4	2	3	3	2	1	1	1	2	7	2	Phosphatidylinositol 3- and 4-kinase
PF00456	1	1	1	2	1	1	1	1	1	0	1	1	0	1	0	0	1	1	1	0	1	1	1	0	1	0	1	1	1	Transketolase, thiamine diphosphate binding domain
PF00459	0	2	1	0	0	0	1	1	0	1	0	0	0	0	0	0	0	0	0	0	0	0	0	0	0	0	0	0	0	Inositol monophosphatase family
PF00460	0	0	0	0	0	0	0	0	0	0	0	0	0	0	1	0	0	0	0	0	0	0	0	0	0	0	0	0	0	Flagella basal body rod protein
PF00462	1	2	2	2	3	3	2	3	6	3	5	1	3	5	2	3	5	4	4	3	3	2	2	2	4	3	3	1	4	Glutaredoxin
PF00463	0	1	1	0	0	0	0	0	0	1	0	0	0	0	0	0	0	0	0	0	0	0	0	0	0	0	0	0	0	Isocitrate lyase family
PF00464	2	1	0	1	1	3	1	1	0	2	3	1	0	0	2	0	2	2	0	1	1	1	0	1	1	1	0	0	0	Serine hydroxymethyltransferase
PF00466	2	1	2	1	1	2	1	1	1	2	2	2	2	1	2	1	2	2	2	1	2	2	1	2	3	2	2	2	2	Ribosomal protein L10
PF00467	0	2	4	1	0	1	1	1	1	2	0	1	1	3	2	0	0	1	0	2	0	1	0	1	1	0	1	1	1	KOW motif
PF00468	0	0	1	0	0	0	0	0	0	0	0	0	0	0	0	0	0	0	0	0	0	0	0	0	0	0	0	0	0	Ribosomal protein L34
PF00472	0	2	1	0	0	0	0	0	0	3	0	0	0	0	1	0	0	0	0	0	0	0	0	0	0	0	0	0	0	RF-1 domain
PF00476	0	1	1	0	0	0	0	0	0	1	0	0	0	0	0	0	0	0	0	0	0	0	0	0	0	0	0	0	0	DNA polymerase family A
PF00479	1	1	1	1	1	1	1	1	1	1	1	1	1	2	1	1	1	0	1	1	1	1	1	1	1	1	1	1	1	Glucose-6-phosphate dehydrogenase, NAD binding domain
PF00480	0	0	0	0	0	0	0	0	0	0	0	0	1	0	0	0	0	0	0	0	0	0	0	0	0	0	0	0	0	ROK family
PF00481	0	2	2	0	0	0	0	0	0	1	0	0	0	0	0	0	0	0	1	0	0	0	0	0	0	0	0	1	0	Protein phosphatase 2C
PF00482	0	0	0	0	0	0	0	0	0	0	0	0	0	1	0	0	0	0	0	0	0	0	0	0	0	0	0	0	0	Type II secretion system (T2SS), protein F
PF00483	2	1	3	1	1	2	1	1	1	2	1	1	1	3	1	1	1	1	1	1	0	1	1	2	1	1	2	1	1	Nucleotidyl transferase
PF00485	0	1	0	2	3	1	0	0	0	2	1	1	1	2	4	3	1	4	0	1	1	1	0	2	1	1	1	0	1	Phosphoribulokinase / Uridine kinase family
PF00486	0	0	0	0	0	0	0	0	0	0	0	0	0	0	2	0	0	0	0	0	0	0	0	0	0	0	0	0	0	Transcriptional regulatory protein, C terminal
PF00487	0	0	1	1	0	0	0	0	0	4	0	0	1	0	0	0	0	0	1	0	0	1	0	2	1	0	0	1	0	Fatty acid desaturase
PF00488	4	5	4	4	4	2	2	1	4	4	3	4	5	5	2	2	3	1	3	4	3	4	4	5	4	4	2	4	4	MutS domain V
PF00490	0	0	0	0	0	0	0	0	0	1	0	0	0	0	0	0	0	0	0	0	0	0	0	0	0	0	0	0	0	Delta-aminolevulinic acid dehydratase
PF00491	0	1	1	0	0	0	0	0	0	1	0	0	0	0	0	0	0	0	0	0	0	0	0	0	0	0	0	0	0	Arginase family
PF00493	8	7	9	7	9	8	8	8	7	9	9	8	8	4	8	6	8	8	8	9	8	8	8	8	9	8	8	11	8	MCM P-loop domain
PF00494	0	0	1	0	0	0	0	0	0	0	0	0	0	0	0	0	0	0	0	0	0	0	0	0	0	0	0	0	0	Squalene/phytoene synthase
PF00497	0	0	0	0	0	0	0	0	0	0	0	0	0	0	1	0	0	0	0	0	0	0	0	0	0	0	0	0	0	Bacterial extracellular solute-binding proteins, family 3
PF00498	0	3	5	0	0	0	0	0	0	7	0	0	0	2	0	0	0	0	0	0	0	1	0	0	0	0	0	0	0	FHA domain
PF00499	0	0	0	0	0	0	0	0	1	0	0	0	0	0	0	0	0	0	0	0	0	0	0	0	0	0	0	0	0	NADH-ubiquinone/plastoquinone oxidoreductase chain 6
PF00501	2	4	3	2	3	3	2	2	2	6	3	2	1	2	2	1	3	1	5	4	2	5	3	2	1	2	2	4	3	AMP-binding enzyme
PF00503	0	1	2	0	0	0	0	0	0	4	0	0	0	0	0	0	0	0	0	0	0	0	0	0	0	0	0	0	0	G-protein alpha subunit
PF00505	1	1	2	1	1	1	1	1	0	4	1	1	1	2	6	1	1	1	1	1	1	4	1	2	2	1	1	1	1	HMG (high mobility group) box
PF00507	0	0	1	0	0	0	0	0	0	0	0	0	0	0	0	0	0	0	0	0	0	0	0	0	0	0	0	0	0	NADH-ubiquinone/plastoquinone oxidoreductase, chain 3
PF00510	0	0	1	0	0	0	0	0	0	0	0	0	0	0	0	0	0	0	0	0	0	0	0	0	0	0	0	0	0	Cytochrome c oxidase subunit III
PF00512	0	0	1	0	0	0	0	0	0	5	0	0	0	1	0	0	0	0	0	0	0	0	0	0	0	0	0	0	0	His Kinase A (phospho-acceptor) domain
PF00514	1	1	3	1	1	1	1	1	1	6	1	1	1	1	1	0	1	1	1	1	1	1	1	0	0	1	1	1	1	Armadillo/beta-catenin-like repeat
PF00515	2	1	2	1	0	1	0	2	0	6	0	0	1	0	0	0	0	1	0	0	2	1	1	2	1	0	0	0	0	Tetratricopeptide repeat
PF00519	0	0	0	0	0	0	0	0	0	1	0	0	0	0	0	0	0	0	0	0	0	0	0	0	0	0	0	0	0	Papillomavirus helicase
PF00520	0	0	2	0	0	0	0	0	0	3	0	0	0	0	0	0	0	0	0	0	1	0	0	0	0	0	0	0	0	Ion transport protein
PF00521	1	1	1	1	1	1	1	1	1	1	1	1	0	1	1	1	1	1	1	1	1	1	1	0	1	1	1	1	1	DNA gyrase/topoisomerase IV, subunit A
PF00524	0	0	0	0	0	0	0	0	0	0	0	0	0	1	0	0	0	0	0	0	0	0	0	0	0	0	0	0	1	E1 Protein, N terminal domain
PF00528	0	0	0	0	0	0	0	0	0	0	0	0	0	0	1	0	0	0	0	0	0	0	0	0	0	0	0	0	0	Binding-protein-dependent transport system inner membrane component
PF00533	1	2	4	1	1	2	2	1	2	8	1	1	1	3	2	2	0	1	2	2	2	4	1	4	5	3	1	2	2	BRCA1 C Terminus (BRCT) domain
PF00534	1	6	4	2	1	1	6	2	3	6	2	1	1	1	1	0	2	1	3	1	2	2	1	2	1	1	1	3	1	Glycosyl transferases group 1
PF00535	1	1	3	1	1	1	1	1	1	3	1	2	1	3	2	0	1	1	1	1	1	1	1	1	0	1	1	1	1	Glycosyl transferase family 2
PF00536	0	0	1	0	0	0	0	0	0	4	0	0	0	0	0	0	0	0	0	0	0	0	0	0	0	0	0	0	0	SAM domain (Sterile alpha motif)
PF00538	0	0	1	0	0	0	0	0	0	0	0	0	0	0	0	0	0	0	0	1	0	0	0	0	0	0	0	0	0	linker histone H1 and H5 family
PF00542	0	1	1	0	0	0	0	0	0	1	0	0	0	0	0	0	0	0	0	0	0	0	0	0	0	0	0	0	0	Ribosomal protein L7/L12 C-terminal domain
PF00549	0	3	3	0	0	0	0	0	0	2	0	0	0	0	0	0	0	0	0	0	0	0	0	0	0	0	0	0	0	CoA-ligase
PF00550	0	1	1	0	0	0	0	0	0	1	0	0	0	0	0	0	0	0	0	0	0	0	0	0	0	0	0	0	0	Phosphopantetheine attachment site
PF00551	0	0	1	0	0	0	0	0	0	1	0	0	0	0	0	0	0	0	0	0	0	0	0	0	0	0	0	0	0	Formyl transferase
PF00557	2	3	5	3	6	2	3	3	3	6	3	3	2	4	2	2	3	3	4	4	2	3	2	3	3	2	2	3	3	Metallopeptidase family M24
PF00560	30	0	0	14	2	2	0	1	0	3	0	27	0	3	0	0	1	2	1	1	1	0	1	0	1	0	2	1	2	Leucine Rich Repeat
PF00561	0	2	3	0	0	1	0	0	1	2	0	0	0	3	0	0	0	0	0	0	0	0	0	1	1	1	1	0	0	alpha/beta hydrolase fold
PF00562	3	3	3	2	1	3	3	2	2	3	1	2	1	4	2	3	2	2	3	1	1	2	2	0	1	1	2	4	2	RNA polymerase Rpb2, domain 6
PF00563	0	0	0	0	0	0	0	0	0	0	0	0	0	1	0	0	0	0	0	0	0	0	0	0	0	0	0	0	0	EAL domain
PF00564	0	1	2	0	0	0	0	0	0	1	0	0	0	0	0	0	0	0	0	0	0	0	0	0	0	0	0	0	0	PB1 domain
PF00565	0	0	1	1	1	0	0	0	1	2	2	1	1	1	0	1	1	1	2	1	2	1	1	1	1	1	0	1	1	Staphylococcal nuclease homologue
PF00566	2	3	7	3	5	3	4	4	4	8	3	3	5	4	2	1	3	3	4	4	3	5	3	1	3	3	3	2	3	Rab-GTPase-TBC domain
PF00568	0	1	1	0	0	0	0	0	0	3	0	0	0	0	0	0	0	0	0	0	0	0	0	0	0	0	0	0	0	WH1 domain
PF00569	0	1	1	0	0	0	0	0	0	1	0	0	0	0	0	0	0	0	0	0	0	0	0	0	0	0	0	0	0	Zinc finger, ZZ type
PF00570	0	1	0	0	0	0	0	1	0	1	0	0	0	0	0	0	0	0	0	0	0	0	0	1	0	0	0	0	0	HRDC domain
PF00571	0	3	4	0	0	0	0	0	0	8	0	0	0	0	0	0	0	0	0	0	0	0	0	0	0	0	0	0	0	CBS domain
PF00572	1	2	2	1	1	1	1	1	2	2	1	0	1	1	1	1	1	1	1	1	1	1	1	2	1	1	1	1	1	Ribosomal protein L13
PF00573	1	2	2	1	1	1	1	1	1	2	1	1	1	2	11	1	1	1	1	2	1	1	1	2	1	1	1	1	1	Ribosomal protein L4/L1 family
PF00574	0	1	0	0	0	0	0	0	0	0	0	0	0	0	0	0	0	0	0	0	0	0	0	0	0	0	0	0	0	Clp protease
PF00575	0	2	3	2	1	2	3	3	3	2	2	1	2	2	1	1	1	2	4	2	2	3	0	2	2	1	2	2	3	S1 RNA binding domain
PF00577	0	0	0	0	0	0	0	0	0	0	0	0	0	1	0	0	0	0	0	0	0	0	0	0	0	0	0	0	0	Outer membrane usher protein
PF00578	1	3	3	4	1	1	1	0	1	4	1	1	1	1	0	1	1	1	2	2	1	1	1	2	1	2	1	2	1	AhpC/TSA family
PF00579	2	3	3	2	2	2	2	2	4	4	2	1	2	2	4	2	2	1	2	1	2	2	4	2	2	1	2	3	3	tRNA synthetases class I (W and Y)
PF00580	0	0	0	0	0	0	0	0	0	0	1	0	0	0	0	0	1	0	0	0	0	0	0	0	0	0	0	0	0	UvrD/REP helicase N-terminal domain
PF00581	3	2	2	2	2	2	1	1	2	6	1	2	2	1	1	1	1	1	2	3	3	2	1	2	2	2	2	2	2	Rhodanese-like domain
PF00582	0	1	0	0	0	0	0	0	0	2	0	0	0	0	0	0	0	0	0	0	0	0	0	0	0	0	0	0	0	Universal stress protein family
PF00583	6	5	8	6	6	7	6	7	8	6	9	7	7	10	4	2	5	6	7	7	9	9	2	16	6	7	2	7	7	Acetyltransferase (GNAT) family
PF00584	0	0	0	1	1	1	2	1	1	1	1	1	1	3	0	0	0	0	0	0	0	0	0	0	0	0	0	0	1	SecE/Sec61-gamma subunits of protein translocation complex
PF00587	4	4	5	4	4	3	3	3	3	1	3	4	5	5	3	3	3	3	4	4	4	4	4	3	4	4	3	4	4	tRNA synthetase class II core domain (G, H, P, S and T)
PF00588	0	1	2	0	0	0	0	0	0	3	0	0	0	0	0	0	0	0	0	0	0	0	0	0	0	0	0	0	0	SpoU rRNA Methylase family
PF00590	1	1	1	1	1	1	1	1	1	1	1	1	1	0	1	0	1	1	1	1	1	1	0	1	1	0	1	1	1	Tetrapyrrole (Corrin/Porphyrin) Methylases
PF00610	0	0	1	0	0	0	0	0	0	3	0	0	0	0	0	0	0	0	0	0	0	0	0	0	0	0	0	0	0	Domain found in Dishevelled, Egl-10, and Pleckstrin (DEP)
PF00611	0	1	0	0	0	0	0	0	0	4	0	0	0	0	0	0	0	0	0	0	0	0	0	0	0	0	0	0	0	Fes/CIP4, and EFC/F-BAR homology domain
PF00612	0	0	0	0	0	0	0	0	0	4	0	0	0	0	0	0	0	0	0	0	0	0	0	0	0	0	0	0	0	IQ calmodulin-binding motif
PF00613	0	1	0	0	0	0	0	0	0	3	0	0	0	0	0	0	0	0	0	0	0	0	0	0	0	0	0	0	0	Phosphoinositide 3-kinase family, accessory domain (PIK domain)
PF00614	0	1	1	1	1	1	0	0	0	2	0	0	0	0	0	0	0	0	1	1	0	0	0	0	0	0	0	1	1	Phospholipase D Active site motif
PF00615	0	2	2	0	0	0	0	0	0	13	0	0	0	0	0	0	0	0	0	0	0	0	0	0	0	0	0	0	0	Regulator of G protein signaling domain
PF00616	0	0	0	0	0	0	0	0	1	0	0	0	0	0	0	0	0	0	1	0	0	0	0	0	0	1	0	1	0	GTPase-activator protein for Ras-like GTPase
PF00617	0	0	3	1	0	1	1	0	0	10	1	0	1	0	0	0	1	1	1	0	1	1	0	2	1	1	1	1	0	RasGEF domain
PF00618	0	0	0	0	0	0	0	0	0	7	0	0	0	0	0	0	0	0	0	0	0	0	0	0	0	0	0	0	0	RasGEF N-terminal motif
PF00620	2	3	3	4	4	2	2	2	1	6	6	2	2	4	1	1	7	3	8	5	6	3	2	17	9	4	3	30	4	RhoGAP domain
PF00621	1	1	1	2	4	1	1	1	0	12	1	1	0	0	1	2	1	1	1	3	1	2	3	2	2	1	1	1	1	RhoGEF domain
PF00622	1	2	3	1	1	0	0	0	0	2	1	1	0	0	0	1	1	1	2	1	0	0	0	2	1	1	0	1	0	SPRY domain
PF00623	3	3	3	3	3	3	3	3	3	3	3	3	3	3	3	2	3	3	2	3	3	3	2	4	4	2	3	4	3	RNA polymerase Rpb1, domain 2
PF00625	1	1	1	1	1	1	1	1	2	0	1	1	1	2	1	1	1	1	1	1	1	1	0	1	1	1	1	1	1	Guanylate kinase
PF00626	0	3	2	1	1	2	0	1	1	2	1	0	0	1	0	0	1	1	1	2	0	0	0	0	0	0	1	1	0	Gelsolin repeat
PF00627	1	2	4	0	1	1	0	0	0	4	2	1	1	2	0	1	2	1	1	1	2	2	0	2	1	1	1	1	2	UBA/TS-N domain
PF00628	2	2	4	3	2	0	1	1	0	4	1	1	3	2	0	0	2	1	3	3	3	3	1	3	1	1	0	2	0	PHD-finger
PF00630	0	0	0	0	0	0	0	0	0	1	0	0	0	0	0	0	0	0	0	0	0	0	0	0	0	0	0	0	0	Filamin/ABP280 repeat
PF00631	0	0	0	0	0	0	0	0	0	1	0	0	0	0	0	0	0	0	0	0	0	0	0	0	0	0	0	0	0	GGL domain
PF00632	1	14	3	1	2	2	3	3	2	7	2	2	3	1	1	0	1	2	14	2	1	41	1	5	3	2	2	11	14	HECT-domain (ubiquitin-transferase)
PF00633	0	0	1	0	0	0	0	0	0	1	0	1	0	0	0	0	0	0	0	0	0	0	0	0	0	0	0	0	0	Helix-hairpin-helix motif
PF00634	0	1	0	1	1	1	1	0	0	0	0	0	0	0	0	0	0	0	0	0	0	0	0	0	0	0	0	0	0	BRCA2 repeat
PF00635	0	1	1	1	1	1	1	1	1	0	1	0	0	0	0	0	1	1	1	1	2	1	1	1	1	1	1	1	1	MSP (Major sperm protein) domain
PF00636	1	1	1	1	1	0	0	0	1	3	1	1	1	1	0	1	1	1	2	1	2	1	1	2	2	1	0	1	1	Ribonuclease III domain
PF00637	0	1	1	0	0	0	0	0	0	4	0	0	0	0	0	0	0	0	0	0	0	0	0	0	0	0	0	0	0	Region in Clathrin and VPS
PF00638	2	3	3	2	1	1	1	1	1	3	1	1	0	1	1	1	1	0	2	1	1	2	1	1	1	1	1	2	1	RanBP1 domain
PF00639	0	0	2	0	0	1	0	0	1	2	0	0	0	2	0	0	0	0	2	0	0	1	0	0	0	0	1	0	1	PPIC-type PPIASE domain
PF00641	0	0	1	0	0	0	0	1	0	2	0	0	0	0	0	0	0	0	0	0	0	0	0	0	0	0	0	0	0	Zn-finger in Ran binding protein and others
PF00642	1	6	8	3	4	6	6	4	7	9	4	1	4	9	3	1	4	2	4	4	4	5	2	3	4	3	6	3	3	Zinc finger C-x8-C-x5-C-x3-H type (and similar)
PF00643	1	1	1	1	0	1	1	1	0	1	1	1	1	1	1	1	1	1	0	0	0	1	1	1	1	1	1	0	1	B-box zinc finger
PF00644	0	0	0	0	0	0	0	0	0	0	0	0	0	0	0	0	0	0	0	0	0	1	0	0	0	0	0	0	0	Poly(ADP-ribose) polymerase catalytic domain
PF00646	0	1	0	0	0	0	0	0	0	7	0	0	0	0	0	0	0	0	0	0	0	2	0	0	0	0	0	0	0	F-box domain
PF00647	0	1	1	0	0	0	0	0	0	0	0	0	0	0	0	0	0	0	0	0	0	0	0	0	0	0	0	0	0	Elongation factor 1 gamma, conserved domain
PF00650	0	1	3	0	0	0	0	0	0	4	0	0	0	0	0	0	0	0	0	0	0	0	0	0	0	0	0	0	0	CRAL/TRIO domain
PF00652	0	0	0	0	0	0	0	0	0	0	0	0	0	2	0	0	0	0	1	0	0	0	0	1	0	0	0	1	0	Ricin-type beta-trefoil lectin domain
PF00653	1	1	1	2	1	1	1	1	1	1	1	1	1	1	1	1	1	1	1	1	1	8	1	1	1	1	1	1	1	Inhibitor of Apoptosis domain
PF00654	0	0	0	0	0	0	0	0	0	2	0	0	0	0	0	0	0	0	0	0	0	0	0	0	0	0	0	0	0	Voltage gated chloride channel
PF00656	0	0	0	0	0	0	0	0	0	1	0	0	0	0	0	0	0	0	0	0	0	0	0	0	0	0	0	0	0	Caspase domain
PF00657	0	0	1	0	0	0	0	0	0	0	0	0	0	0	0	0	0	0	0	0	0	0	0	0	0	0	0	0	0	GDSL-like Lipase/Acylhydrolase
PF00658	0	1	1	0	0	0	0	0	0	1	0	0	0	0	0	0	0	0	0	0	0	0	0	0	0	0	0	0	0	Poly-adenylate binding protein, unique domain
PF00659	0	1	0	1	1	1	1	1	0	0	0	0	0	0	0	0	0	0	1	1	0	1	0	0	0	0	1	1	0	POLO box duplicated region
PF00662	0	0	1	0	0	0	0	0	0	0	0	0	0	0	0	0	0	0	0	0	0	0	0	0	0	0	0	0	0	NADH-Ubiquinone oxidoreductase (complex I), chain 5 N-terminus
PF00664	2	5	4	3	3	7	0	0	5	10	2	2	2	2	2	1	2	2	2	5	1	4	3	2	1	2	3	2	6	ABC transporter transmembrane region
PF00665	0	0	0	0	0	0	0	0	3	0	0	0	0	0	1	8	3	57	2	0	151	0	35	1	0	0	0	1	25	Integrase core domain
PF00667	1	2	2	1	1	1	1	1	1	3	0	1	0	0	0	1	0	0	0	1	0	1	0	3	1	1	2	0	1	FAD binding domain
PF00670	0	1	1	0	0	0	1	1	0	1	0	0	0	0	0	0	0	0	0	0	0	0	0	0	0	0	0	0	0	S-adenosyl-L-homocysteine hydrolase, NAD binding domain
PF00672	0	0	0	0	0	0	0	0	0	0	0	0	0	1	0	0	0	0	0	0	0	0	0	0	0	0	0	0	0	HAMP domain
PF00673	1	1	1	1	1	1	1	1	1	1	1	1	1	2	1	1	1	1	1	1	1	1	1	2	2	0	1	1	1	ribosomal L5P family C-terminus
PF00675	0	6	4	1	0	1	1	1	1	5	0	1	1	3	1	1	1	3	2	0	1	6	1	5	4	3	1	2	1	Insulinase (Peptidase family M16)
PF00676	1	3	4	0	0	1	1	1	1	3	1	1	1	1	0	0	1	1	1	0	0	1	1	2	2	1	0	1	1	Dehydrogenase E1 component
PF00679	1	5	7	1	1	2	1	0	1	4	1	1	1	2	2	0	1	1	1	1	1	2	1	0	1	1	3	1	1	Elongation factor G C-terminus
PF00680	0	0	0	0	0	0	0	0	0	0	0	0	0	0	0	0	0	0	0	0	0	0	0	1	2	2	0	0	0	Viral RNA-dependent RNA polymerase
PF00682	0	1	1	0	0	0	0	0	0	1	0	0	0	0	0	0	0	0	0	0	0	0	0	0	0	0	0	0	0	HMGL-like
PF00684	1	3	2	1	1	1	1	1	1	3	1	1	0	1	1	1	1	1	1	0	1	1	0	0	1	0	1	1	1	DnaJ central domain
PF00686	0	0	0	0	0	0	0	0	0	0	0	0	0	0	0	0	0	0	0	0	1	0	0	0	0	0	0	0	0	Starch binding domain
PF00687	1	3	1	1	0	1	1	1	1	3	1	1	1	1	1	1	0	1	1	1	1	1	1	1	1	1	1	1	1	Ribosomal protein L1p/L10e family
PF00689	1	3	3	1	0	0	1	0	0	4	1	1	1	0	0	1	0	2	2	0	1	2	1	2	2	2	0	2	0	Cation transporting ATPase, C-terminus
PF00690	0	4	4	2	0	0	0	0	0	7	1	0	2	0	0	0	0	0	2	0	1	1	0	1	0	1	0	2	0	Cation transporter/ATPase, N-terminus
PF00692	1	0	0	2	2	2	1	1	0	1	3	3	2	3	5	4	3	2	1	2	3	4	2	1	2	2	1	2	1	dUTPase
PF00694	0	1	1	0	0	0	0	0	0	1	0	0	0	0	0	0	0	0	0	0	0	0	0	0	0	0	0	0	0	Aconitase C-terminal domain
PF00698	0	0	1	0	0	0	0	0	0	1	0	0	0	0	0	0	0	0	0	0	0	0	0	0	0	0	0	0	0	Acyl transferase domain
PF00702	5	8	10	5	4	3	5	4	4	15	5	2	6	1	3	3	6	6	8	6	4	6	3	5	5	6	3	8	5	haloacid dehalogenase-like hydrolase
PF00704	0	1	1	0	0	0	0	0	2	2	0	0	0	0	0	0	0	0	0	0	0	0	0	0	0	0	0	0	0	Glycosyl hydrolases family 18
PF00705	1	1	1	1	1	1	1	1	1	1	1	1	1	1	1	1	1	1	2	1	1	1	1	1	1	1	1	1	1	Proliferating cell nuclear antigen, N-terminal domain
PF00707	0	0	0	0	0	0	0	0	0	1	0	0	0	0	0	0	0	0	0	0	0	0	0	0	0	0	0	0	0	Translation initiation factor IF-3, C-terminal domain
PF00708	0	0	0	0	0	0	0	0	0	1	0	0	0	0	0	0	0	0	0	0	0	0	0	0	0	0	0	0	0	Acylphosphatase
PF00709	0	1	0	0	0	0	0	0	0	1	0	0	0	0	0	0	0	0	0	0	0	0	0	0	0	0	0	0	0	Adenylosuccinate synthetase
PF00710	0	1	1	0	1	0	0	0	0	1	0	0	1	0	0	0	0	1	1	2	0	1	0	1	0	1	0	1	0	Asparaginase, N-terminal
PF00717	1	1	0	1	1	0	1	1	0	2	1	1	1	0	1	0	1	1	1	1	1	1	1	0	1	1	1	1	0	Peptidase S24-like
PF00719	1	1	1	1	1	1	1	1	1	1	1	1	1	1	1	1	1	1	1	1	1	2	1	1	1	1	1	1	1	Inorganic pyrophosphatase
PF00722	0	0	0	0	0	0	0	0	0	1	0	0	0	0	0	0	0	0	0	0	0	0	0	0	0	0	0	0	0	Glycosyl hydrolases family 16
PF00723	0	0	1	0	0	0	0	0	0	1	0	0	0	0	0	0	0	0	0	0	0	0	0	0	0	0	0	0	0	Glycosyl hydrolases family 15
PF00725	0	2	1	0	0	0	0	0	0	2	0	0	0	0	0	0	0	0	0	0	0	0	0	0	0	0	0	0	0	3-hydroxyacyl-CoA dehydrogenase, C-terminal domain
PF00730	1	1	2	2	2	2	0	0	2	2	2	1	1	1	4	1	2	1	3	2	2	2	2	2	3	1	1	2	2	HhH-GPD superfamily base excision DNA repair protein
PF00735	4	3	1	3	3	3	2	4	1	2	3	3	4	1	3	3	3	2	4	3	3	3	2	3	3	3	3	2	3	Septin
PF00736	0	1	1	0	0	0	0	0	0	0	0	0	0	0	0	0	0	0	0	0	0	0	0	0	0	0	0	0	0	EF-1 guanine nucleotide exchange domain
PF00742	0	0	1	0	0	0	0	0	0	0	0	0	0	0	0	0	0	0	0	0	0	0	0	0	0	0	0	0	0	Homoserine dehydrogenase
PF00749	2	3	3	2	1	2	2	2	3	2	2	2	1	3	2	2	2	2	1	1	1	2	1	3	1	3	2	1	2	tRNA synthetases class I (E and Q), catalytic domain
PF00750	2	1	1	1	1	1	1	1	1	1	1	1	1	1	1	0	1	1	1	1	1	1	1	3	2	1	1	1	1	tRNA synthetases class I (R)
PF00752	3	3	1	3	3	3	3	3	5	4	3	3	3	5	2	3	3	5	3	2	3	3	3	5	3	2	3	5	4	XPG N-terminal domain
PF00753	3	3	1	2	2	2	2	2	2	3	2	2	4	1	2	2	1	2	4	1	2	2	1	1	3	3	2	3	2	Metallo-beta-lactamase superfamily
PF00754	0	0	0	1	0	0	0	0	1	0	0	0	0	0	1	0	0	0	0	0	0	1	0	0	0	0	1	0	0	F5/8 type C domain
PF00755	0	4	0	0	0	0	0	0	0	1	0	0	0	0	0	0	0	0	0	0	0	0	0	0	0	0	0	0	0	Choline/Carnitine o-acyltransferase
PF00762	0	0	0	0	0	0	0	0	0	1	0	0	0	0	0	0	0	0	0	0	0	0	0	0	0	0	0	0	0	Ferrochelatase
PF00763	0	1	0	0	0	0	0	0	0	1	0	0	0	0	0	0	0	0	0	0	0	0	0	0	0	0	0	0	0	Tetrahydrofolate dehydrogenase/cyclohydrolase, catalytic domain
PF00766	0	1	1	0	0	0	0	0	0	1	0	0	0	0	0	0	0	0	0	0	0	0	0	0	0	0	0	0	0	Electron transfer flavoprotein FAD-binding domain
PF00772	0	0	0	0	0	0	0	0	0	0	0	0	0	0	0	0	0	0	0	0	1	0	0	0	0	0	0	0	0	DnaB-like helicase N terminal domain
PF00773	1	2	2	1	1	1	1	1	1	1	1	1	0	0	1	1	1	1	2	1	1	1	1	1	1	1	1	1	1	RNB domain
PF00780	1	0	0	1	2	1	0	1	0	4	1	1	1	0	1	2	1	0	1	2	1	1	0	1	1	1	1	1	1	CNH domain
PF00781	0	0	1	0	0	0	0	0	0	0	0	0	0	0	0	0	0	0	0	0	0	0	0	0	0	0	0	0	0	Diacylglycerol kinase catalytic domain
PF00782	0	0	1	0	0	0	0	0	0	4	0	0	0	0	0	0	0	0	0	0	1	0	0	1	1	0	0	0	0	Dual specificity phosphatase, catalytic domain
PF00784	0	1	0	0	0	0	0	0	0	1	0	0	0	0	0	0	0	0	0	0	0	0	0	0	0	0	0	0	0	MyTH4 domain
PF00786	0	2	4	0	0	0	0	0	0	3	0	0	0	0	0	0	0	0	0	0	0	0	0	0	0	0	0	0	0	P21-Rho-binding domain
PF00787	0	2	8	0	0	1	0	0	1	7	1	1	1	2	1	0	1	1	1	0	1	1	0	1	1	0	1	0	1	PX domain
PF00788	0	0	2	0	0	0	0	0	0	3	0	0	0	0	0	0	0	0	0	0	0	0	0	0	0	0	0	0	0	Ras association (RalGDS/AF-6) domain
PF00789	0	0	3	0	1	1	0	0	1	3	0	0	0	1	0	0	0	0	0	0	1	1	0	0	1	0	0	0	0	UBX domain
PF00790	0	0	1	0	0	0	0	0	0	3	0	0	0	0	0	0	0	0	0	0	0	0	0	0	0	0	0	0	0	VHS domain
PF00792	0	0	0	0	0	0	0	0	0	1	0	0	0	0	0	0	0	0	0	0	0	0	0	0	0	0	0	0	0	Phosphoinositide 3-kinase C2
PF00795	0	1	1	0	0	0	0	0	0	1	0	0	0	0	0	0	0	0	0	0	0	0	0	0	0	0	0	0	0	Carbon-nitrogen hydrolase
PF00804	1	1	2	3	1	1	1	1	1	2	2	1	0	2	0	0	2	1	2	1	0	1	0	1	0	1	1	1	1	Syntaxin
PF00805	0	0	0	0	0	0	0	0	0	0	0	0	0	0	0	0	0	2	0	0	1	0	0	0	0	0	0	0	1	Pentapeptide repeats (8 copies)
PF00806	1	2	2	1	1	1	2	1	1	1	1	1	0	1	6	1	1	1	1	1	1	1	3	1	0	1	1	1	1	Pumilio-family RNA binding repeat
PF00808	6	7	5	6	9	8	8	6	5	7	6	5	7	11	6	7	6	5	9	7	4	6	4	7	5	7	7	5	6	Histone-like transcription factor (CBF/NF-Y) and archaeal histone
PF00809	0	0	0	0	0	0	0	0	0	1	0	0	0	0	0	0	0	0	0	0	0	1	0	0	0	0	0	0	0	Pterin binding enzyme
PF00810	1	1	1	1	1	1	1	1	1	2	1	1	1	1	3	1	1	1	2	1	1	1	1	0	1	0	1	1	1	ER lumen protein retaining receptor
PF00814	1	2	1	1	1	1	1	1	1	1	1	1	1	2	1	0	1	1	1	1	0	1	1	1	2	1	1	1	1	tRNA N6-adenosine threonylcarbamoyltransferase
PF00815	0	0	0	0	0	0	0	0	0	0	0	0	0	1	0	0	0	0	0	0	0	0	0	0	0	0	0	0	0	Histidinol dehydrogenase
PF00817	0	0	3	1	1	0	0	0	1	2	1	0	1	1	0	1	1	1	1	1	2	1	1	2	1	1	0	1	2	impB/mucB/samB family
PF00827	2	1	1	1	1	1	1	1	1	1	1	1	1	1	1	0	1	1	1	1	1	1	1	0	1	1	1	0	1	Ribosomal L15
PF00828	1	2	2	0	2	2	2	2	1	1	1	1	1	2	1	2	1	2	1	2	0	0	1	2	2	2	1	0	1	Ribosomal proteins 50S-L15, 50S-L18e, 60S-L27A
PF00829	0	1	1	0	0	0	0	0	0	1	0	0	0	0	0	0	0	0	0	0	0	0	0	0	0	0	0	0	0	Ribosomal prokaryotic L21 protein
PF00830	0	0	1	0	0	0	0	0	0	1	0	0	0	0	0	0	0	0	0	0	0	0	0	0	0	0	0	0	0	Ribosomal L28 family
PF00831	1	1	1	1	1	3	1	1	1	0	1	1	1	2	0	0	1	1	1	1	1	1	1	0	1	1	1	1	1	Ribosomal L29 protein
PF00832	0	0	1	1	0	1	1	1	0	1	0	1	0	2	0	1	1	0	0	1	0	0	0	1	0	0	0	0	1	Ribosomal L39 protein
PF00833	1	1	1	0	1	1	1	1	1	1	1	1	1	2	1	1	1	1	1	1	0	1	1	2	1	1	1	0	1	Ribosomal S17
PF00834	1	1	1	1	1	1	1	1	1	1	0	1	1	0	0	0	1	0	1	0	1	1	1	0	1	1	1	1	1	Ribulose-phosphate 3 epimerase family
PF00838	0	1	1	0	0	0	0	0	0	0	0	0	0	0	0	0	0	0	0	0	0	0	0	0	0	0	0	0	0	Translationally controlled tumour protein
PF00849	1	2	2	1	1	1	1	1	1	5	1	1	1	1	1	1	1	1	1	1	1	1	1	2	1	1	1	1	1	RNA pseudouridylate synthase
PF00850	2	3	3	2	2	2	2	2	2	3	2	2	2	2	2	1	2	1	2	2	2	2	2	1	3	2	2	2	2	Histone deacetylase domain
PF00852	0	0	1	0	0	0	0	0	0	1	0	0	0	0	0	0	0	0	0	0	0	0	0	0	0	0	0	0	0	Glycosyltransferase family 10 (fucosyltransferase) C-term
PF00854	0	0	1	1	1	1	0	0	1	1	0	0	1	1	0	0	0	1	0	1	1	1	1	1	1	1	1	0	0	POT family
PF00855	1	0	2	1	1	0	0	0	0	0	1	1	1	0	3	0	0	0	1	1	0	1	0	1	1	1	0	1	0	PWWP domain
PF00856	2	7	4	3	2	1	0	0	0	7	3	2	4	0	3	1	3	2	4	2	3	3	1	5	3	3	1	3	1	SET domain
PF00857	0	0	1	0	0	0	0	0	0	0	0	0	0	0	0	0	0	0	0	0	0	0	0	0	0	0	0	0	0	Isochorismatase family
PF00867	4	3	3	3	3	4	3	3	5	3	3	3	3	4	2	3	4	4	4	3	4	8	3	5	3	3	3	6	4	XPG I-region
PF00875	1	1	1	0	1	0	0	0	0	1	1	1	1	2	0	0	1	1	1	1	0	0	0	0	1	2	1	1	0	DNA photolyase
PF00877	0	0	0	0	0	0	0	0	0	0	0	0	0	1	0	0	0	0	0	0	0	0	0	0	0	0	0	0	0	NlpC/P60 family
PF00881	0	0	0	0	0	0	0	0	0	1	0	0	0	0	0	0	0	0	0	0	0	0	0	0	0	0	0	0	0	Nitroreductase family
PF00883	2	1	1	1	1	1	1	1	1	1	0	2	1	1	1	2	0	1	1	1	1	1	1	2	1	1	1	1	1	Cytosol aminopeptidase family, catalytic domain
PF00884	0	0	2	0	0	0	0	0	0	1	0	0	0	0	0	0	0	0	0	0	0	0	0	0	0	0	0	0	1	Sulfatase
PF00886	0	1	1	0	0	0	0	0	0	1	0	0	0	0	0	0	0	0	0	0	0	0	0	0	0	0	0	0	0	Ribosomal protein S16
PF00887	0	1	1	0	0	0	0	0	0	2	0	0	0	0	0	0	0	0	0	0	0	0	0	0	0	0	0	0	0	Acyl CoA binding protein
PF00888	0	2	3	1	0	1	0	1	0	3	0	0	0	0	0	0	0	0	0	0	1	1	0	0	1	1	0	0	0	Cullin family
PF00889	0	0	1	0	0	0	0	0	0	1	0	0	0	0	0	0	0	0	0	0	0	0	0	0	0	0	0	0	0	Elongation factor TS
PF00890	0	1	1	0	0	0	0	0	0	2	0	0	1	0	0	0	1	0	0	0	0	1	0	0	0	0	0	0	0	FAD binding domain
PF00891	0	0	2	0	0	0	0	0	0	0	0	0	0	0	0	0	0	0	0	0	0	0	0	0	0	0	0	0	0	O-methyltransferase domain
PF00892	1	0	3	0	1	0	0	0	0	6	1	0	0	0	0	1	0	0	0	0	0	1	0	0	0	0	1	0	0	EamA-like transporter family
PF00899	8	4	6	4	4	4	5	4	4	6	4	4	3	5	5	3	4	3	5	4	3	4	3	3	1	3	4	5	4	ThiF family
PF00900	1	1	1	1	1	1	1	1	1	1	1	1	1	1	1	1	1	1	1	1	1	1	1	2	1	1	1	2	1	Ribosomal family S4e
PF00903	0	1	1	0	0	0	0	0	0	2	0	0	0	0	0	0	0	0	0	0	0	0	0	0	0	0	0	0	0	Glyoxalase/Bleomycin resistance protein/Dioxygenase superfamily
PF00907	0	0	1	0	0	0	0	0	0	1	0	0	0	0	0	0	0	0	0	0	0	0	0	0	0	0	0	0	0	T-box
PF00910	0	0	0	2	3	2	0	1	2	0	1	1	1	0	2	0	1	0	1	2	0	1	1	1	2	3	1	1	1	RNA helicase
PF00916	1	0	1	3	2	1	0	1	0	0	2	0	2	2	0	0	2	2	1	0	2	3	2	1	2	2	0	1	0	Sulfate permease family
PF00919	0	1	1	0	0	0	0	0	0	1	0	0	0	0	0	0	0	0	0	0	0	0	0	0	0	0	0	0	0	Uncharacterized protein family UPF0004
PF00923	0	1	1	0	0	0	0	0	0	1	0	0	0	0	0	0	0	0	0	0	0	0	0	0	0	0	0	0	0	Transaldolase/Fructose-6-phosphate aldolase
PF00924	4	6	10	5	5	4	5	3	5	3	6	5	6	8	6	2	5	5	7	6	3	5	7	3	6	5	5	5	4	Mechanosensitive ion channel
PF00925	0	0	1	0	0	0	0	0	0	0	0	0	0	0	0	0	0	0	0	0	0	0	0	0	0	0	0	0	0	GTP cyclohydrolase II
PF00928	0	1	1	1	1	0	0	0	0	5	0	0	0	1	1	0	0	1	1	1	0	0	0	0	0	0	1	0	1	Adaptor complexes medium subunit family
PF00929	1	2	2	2	1	1	0	1	0	2	1	0	1	1	1	1	1	1	2	1	3	1	0	2	1	1	1	1	1	Exonuclease
PF00935	1	1	0	1	1	1	1	1	1	1	1	1	1	1	1	1	1	1	1	2	0	0	1	1	1	1	1	0	1	Ribosomal protein L44
PF00939	0	0	1	0	0	0	0	0	0	1	0	0	0	0	0	0	0	0	0	0	0	0	0	0	0	0	0	0	0	Sodium:sulfate symporter transmembrane region
PF00940	0	1	1	0	0	0	0	0	0	0	0	0	0	0	0	0	0	0	0	0	0	0	0	0	0	0	0	0	0	DNA-dependent RNA polymerase
PF00941	0	0	1	0	0	0	0	0	0	0	0	0	0	0	0	0	0	0	0	0	0	0	0	0	0	0	0	0	0	FAD binding domain in molybdopterin dehydrogenase
PF00953	0	1	1	0	0	0	1	1	0	1	1	0	1	0	0	0	1	0	1	0	1	1	0	0	1	1	0	1	0	Glycosyl transferase family 4
PF00956	0	1	1	0	0	0	0	0	0	0	0	0	0	0	0	0	0	0	0	0	0	0	0	0	0	0	0	0	0	Nucleosome assembly protein (NAP)
PF00957	2	5	1	2	4	3	3	3	3	4	3	3	2	6	2	1	1	1	3	5	2	3	3	3	2	3	1	2	3	Synaptobrevin
PF00959	0	0	0	0	0	0	0	0	0	0	0	0	0	0	0	0	0	0	0	0	0	0	0	0	2	0	0	0	0	Phage lysozyme
PF00961	0	0	1	0	0	0	0	0	0	0	0	0	0	0	0	0	0	0	0	0	0	0	0	0	0	0	0	0	0	LAGLIDADG endonuclease
PF00970	1	2	0	1	1	0	0	0	1	2	0	0	1	2	0	1	0	0	1	1	0	1	1	1	1	1	0	1	1	Oxidoreductase FAD-binding domain
PF00982	0	2	2	2	2	1	1	1	1	1	1	1	2	3	0	1	1	0	2	1	1	2	1	2	2	2	1	2	1	Glycosyltransferase family 20
PF00984	0	1	1	0	0	0	0	0	0	1	0	0	0	0	0	0	0	0	0	0	0	0	0	0	0	0	0	0	0	UDP-glucose/GDP-mannose dehydrogenase family, central domain
PF00989	0	0	0	0	0	0	0	0	0	5	0	0	0	0	0	0	0	0	0	0	0	0	0	0	0	0	0	0	0	PAS fold
PF00994	0	0	0	0	0	0	0	0	0	0	0	0	0	1	0	0	0	0	0	0	0	0	0	0	0	0	0	0	0	Probable molybdopterin binding domain
PF00995	2	3	3	3	3	3	3	3	3	2	3	3	2	3	3	2	3	2	3	3	3	3	2	3	3	3	3	3	3	Sec1 family
PF00996	1	1	1	1	1	1	1	1	1	2	1	1	0	1	1	1	1	1	0	1	0	1	1	0	0	0	1	0	1	GDP dissociation inhibitor
PF00999	1	1	2	2	1	1	1	1	1	5	2	1	2	0	1	0	2	2	2	2	2	2	2	1	1	1	1	2	1	Sodium/hydrogen exchanger family
PF01000	2	3	2	2	3	2	2	2	2	3	2	2	2	4	2	2	2	1	2	2	2	3	3	1	3	2	2	2	2	RNA polymerase Rpb3/RpoA insert domain
PF01008	0	3	3	0	0	0	0	0	0	2	0	0	0	0	0	0	0	0	0	0	0	0	0	0	0	0	0	0	0	Initiation factor 2 subunit family
PF01012	0	1	2	0	0	0	0	0	0	1	0	0	0	0	0	0	0	0	0	0	0	0	0	0	0	0	0	0	0	Electron transfer flavoprotein domain
PF01015	1	1	1	0	1	1	1	1	2	1	1	1	1	1	15	1	1	1	1	1	1	1	1	1	1	1	1	1	1	Ribosomal S3Ae family
PF01016	0	1	1	0	0	0	0	0	0	0	0	0	0	0	0	0	0	0	0	0	0	0	0	0	0	0	0	0	0	Ribosomal L27 protein
PF01018	0	1	1	0	0	0	0	0	0	1	0	0	0	0	0	0	0	0	0	0	0	0	0	0	0	0	0	0	0	GTP1/OBG
PF01019	2	1	1	2	1	1	1	1	1	2	1	1	1	1	1	1	1	1	1	1	1	1	1	1	0	1	1	1	1	Gamma-glutamyltranspeptidase
PF01020	1	0	0	1	1	1	1	1	1	0	1	1	1	2	1	0	1	1	1	1	1	1	0	1	1	1	1	1	1	Ribosomal L40e family
PF01025	0	1	1	0	0	0	0	0	0	1	0	0	0	0	0	0	0	0	0	0	0	0	0	0	0	0	0	0	0	GrpE
PF01026	1	2	0	1	1	1	1	1	1	3	1	1	1	2	1	1	1	1	1	1	1	1	1	2	1	1	1	1	1	TatD related DNase
PF01027	0	1	1	0	0	0	0	0	0	1	0	0	0	0	0	0	0	0	0	0	0	0	0	0	0	0	0	0	0	Inhibitor of apoptosis-promoting Bax1
PF01028	0	1	1	0	0	0	0	0	0	1	0	0	0	0	0	0	0	0	0	0	0	0	0	0	0	0	0	0	0	Eukaryotic DNA topoisomerase I, catalytic core
PF01031	0	2	1	2	2	2	1	1	1	4	1	0	2	3	0	0	1	1	2	2	2	2	1	4	2	1	2	2	1	Dynamin central region
PF01033	0	0	0	0	0	0	0	0	0	1	0	0	0	0	0	0	0	0	0	0	0	0	0	0	0	0	0	0	0	Somatomedin B domain
PF01035	0	1	0	0	0	0	0	0	0	2	0	0	0	0	0	0	0	0	0	0	0	0	0	0	0	0	0	0	0	6-O-methylguanine DNA methyltransferase, DNA binding domain
PF01039	0	1	3	1	1	0	1	1	0	3	0	0	1	0	0	0	0	0	0	1	1	1	0	2	1	1	0	0	0	Carboxyl transferase domain
PF01040	0	2	2	0	0	0	0	0	0	0	0	0	0	0	0	0	0	0	0	0	0	0	0	0	0	0	0	0	0	UbiA prenyltransferase family
PF01042	0	0	1	0	0	0	0	0	0	3	0	0	0	1	0	0	0	0	0	0	0	0	0	0	0	0	0	0	0	Endoribonuclease L-PSP
PF01047	0	0	0	0	0	0	0	0	0	0	0	0	0	0	0	0	0	0	0	0	1	0	0	0	0	0	0	0	0	MarR family
PF01048	0	2	2	0	0	0	0	0	0	2	0	0	0	0	0	0	0	0	0	0	0	0	0	0	0	0	0	0	0	Phosphorylase superfamily
PF01051	0	0	0	0	0	0	0	0	0	0	0	0	0	0	0	0	0	0	0	0	1	0	0	0	0	0	0	0	0	Initiator Replication protein
PF01053	0	1	1	0	0	0	0	0	0	1	0	0	0	0	0	0	0	0	0	0	0	0	0	0	0	0	0	0	0	Cys/Met metabolism PLP-dependent enzyme
PF01055	0	0	2	0	0	0	0	0	0	2	0	0	0	0	0	0	0	0	0	0	0	0	0	0	0	0	0	0	0	Glycosyl hydrolases family 31
PF01058	0	0	1	0	0	0	0	0	0	0	0	0	0	0	0	0	0	0	0	0	0	0	0	0	0	0	0	0	0	NADH ubiquinone oxidoreductase, 20 Kd subunit
PF01061	1	2	6	1	2	2	1	1	1	5	1	2	2	2	1	1	1	2	3	2	1	4	6	3	2	4	2	3	3	ABC-2 type transporter
PF01062	0	0	0	0	0	0	0	0	0	1	0	0	0	0	0	0	0	0	0	0	0	0	0	0	0	0	0	0	0	Bestrophin, RFP-TM, chloride channel
PF01063	0	2	2	0	0	0	0	0	0	2	0	0	0	0	0	0	0	0	0	0	0	0	0	0	0	0	0	0	0	Amino-transferase class IV
PF01066	1	2	3	3	2	2	2	2	2	1	3	3	2	3	0	1	3	2	2	2	1	2	3	1	2	2	1	1	2	CDP-alcohol phosphatidyltransferase
PF01068	1	2	1	1	1	1	1	1	1	3	1	1	1	2	0	1	0	1	1	1	1	1	1	1	1	1	1	1	1	ATP dependent DNA ligase domain
PF01071	0	0	0	0	0	0	0	0	0	1	0	0	0	0	0	0	0	0	0	0	0	0	0	0	0	0	0	0	0	Phosphoribosylglycinamide synthetase, ATP-grasp (A) domain
PF01073	0	0	2	0	0	0	0	0	0	1	0	0	0	0	0	0	0	0	0	0	0	0	0	0	0	0	0	0	0	3-beta hydroxysteroid dehydrogenase/isomerase family
PF01074	0	0	1	0	0	0	0	0	0	1	0	0	0	0	0	0	0	0	0	0	0	0	0	0	0	0	0	0	0	Glycosyl hydrolases family 38 N-terminal domain
PF01078	0	0	0	0	0	0	0	1	0	0	0	0	0	0	1	0	0	0	0	0	1	0	1	0	0	0	0	0	0	Magnesium chelatase, subunit ChlI
PF01080	0	0	0	0	0	0	0	0	0	1	0	0	0	0	0	0	0	0	0	0	0	0	0	0	0	0	0	0	0	Presenilin
PF01084	0	0	0	0	0	0	0	0	0	1	0	0	0	0	0	0	0	0	0	0	0	0	0	0	0	0	0	0	0	Ribosomal protein S18
PF01086	0	0	1	0	0	0	0	0	0	0	0	0	0	0	0	0	0	0	0	0	0	0	0	0	0	0	0	0	0	Clathrin light chain
PF01088	0	0	2	0	0	0	0	0	0	3	0	0	0	0	0	0	0	0	0	0	0	0	0	0	0	0	0	0	0	Ubiquitin carboxyl-terminal hydrolase, family 1
PF01090	1	0	1	1	1	1	1	1	1	2	1	1	1	0	4	1	1	1	1	1	1	1	4	1	1	1	1	1	1	Ribosomal protein S19e
PF01092	1	1	1	1	1	1	1	1	1	1	1	1	1	2	1	1	1	1	2	1	1	1	1	1	1	1	1	1	1	Ribosomal protein S6e
PF01094	0	3	2	0	0	0	0	0	0	4	0	0	0	0	0	0	0	0	0	0	0	0	0	0	0	0	0	0	0	Receptor family ligand binding region
PF01096	2	3	2	4	3	3	3	3	3	3	3	3	4	4	11	3	3	3	3	3	2	4	2	3	3	4	2	2	3	Transcription factor S-II (TFIIS)
PF01103	0	1	1	0	0	0	0	0	0	0	0	0	0	0	0	0	1	0	0	0	0	0	0	0	0	0	0	0	0	Omp85 superfamily domain
PF01105	2	4	4	2	1	2	1	2	1	3	2	1	0	6	3	0	1	2	1	1	2	2	0	1	0	0	1	2	1	emp24/gp25L/p24 family/GOLD
PF01106	0	1	1	0	0	0	0	0	0	1	0	0	0	0	0	0	0	0	0	0	0	0	0	0	0	0	0	0	0	NifU-like domain
PF01111	0	0	0	0	0	0	1	1	0	1	1	0	0	1	0	0	1	0	1	0	0	0	0	0	0	1	0	0	0	Cyclin-dependent kinase regulatory subunit
PF01112	0	0	1	0	0	0	0	1	0	0	0	0	0	0	0	0	0	0	0	0	0	0	0	0	0	0	0	0	0	Asparaginase
PF01115	0	1	1	0	0	0	0	0	0	1	0	0	0	0	0	0	0	0	0	0	0	0	0	0	0	0	0	0	0	F-actin capping protein, beta subunit
PF01118	0	0	1	0	0	0	0	0	0	1	0	0	0	0	0	0	0	0	0	0	0	0	0	0	0	0	0	0	0	Semialdehyde dehydrogenase, NAD binding domain
PF01119	1	2	2	0	1	2	1	0	2	2	1	0	1	2	1	1	1	0	2	1	1	2	1	3	2	1	2	2	2	DNA mismatch repair protein, C-terminal domain
PF01121	0	1	1	1	0	1	1	1	0	1	1	0	2	0	0	0	1	1	2	0	1	1	0	2	1	1	0	1	0	Dephospho-CoA kinase
PF01124	0	0	1	0	0	0	0	0	0	1	0	0	0	0	0	0	0	0	0	0	0	0	0	0	0	0	0	0	0	MAPEG family
PF01125	0	0	1	1	1	1	1	1	1	1	1	0	0	1	0	1	0	1	1	1	1	1	0	0	0	0	1	0	1	G10 protein
PF01126	0	1	0	0	0	0	0	0	0	0	0	0	0	0	0	0	0	0	0	0	0	0	0	0	0	0	0	0	0	Heme oxygenase
PF01127	0	0	1	0	0	0	0	0	0	1	0	0	0	0	0	0	0	0	0	0	0	0	0	0	0	0	0	0	0	Succinate dehydrogenase/Fumarate reductase transmembrane subunit
PF01131	1	1	0	1	1	1	1	1	0	0	1	1	1	2	1	1	1	1	2	1	1	1	1	1	0	1	1	1	1	DNA topoisomerase
PF01132	0	0	0	0	0	0	0	0	0	1	0	0	0	0	0	0	0	0	0	0	0	0	0	0	0	0	0	0	0	Elongation factor P (EF-P) OB domain
PF01133	0	0	0	0	0	0	0	0	0	1	0	0	0	0	0	0	0	0	0	0	0	0	0	0	0	0	0	0	0	Enhancer of rudimentary
PF01134	0	1	0	0	0	0	0	0	0	0	0	0	0	0	0	0	0	0	0	0	0	0	0	0	0	0	0	0	0	Glucose inhibited division protein A
PF01135	0	1	1	0	1	0	0	0	0	1	0	0	1	0	0	0	0	0	1	1	0	1	0	0	0	1	0	1	0	Protein-L-isoaspartate(D-aspartate) O-methyltransferase (PCMT)
PF01137	1	1	1	1	0	1	1	1	1	1	0	0	1	1	10	1	0	0	1	0	1	1	0	2	1	1	1	0	1	RNA 3'-terminal phosphate cyclase
PF01138	1	3	5	1	1	2	1	0	1	6	2	0	1	0	0	0	1	0	2	1	1	2	0	0	1	1	1	1	1	3' exoribonuclease family, domain 1
PF01139	1	1	1	1	1	1	1	1	1	0	1	1	0	0	1	0	1	0	1	1	1	1	1	1	1	1	1	0	1	tRNA-splicing ligase RtcB
PF01142	0	1	1	0	1	0	0	0	0	1	1	0	1	0	0	0	1	1	1	1	1	1	0	2	1	1	0	2	1	tRNA pseudouridine synthase D (TruD)
PF01144	0	1	0	0	0	0	0	0	0	0	0	0	0	0	0	0	0	0	0	0	0	0	0	0	0	0	0	0	0	Coenzyme A transferase
PF01145	0	4	3	0	0	0	0	0	0	5	0	0	0	0	0	0	0	0	0	0	0	0	0	0	0	0	0	0	0	SPFH domain / Band 7 family
PF01148	1	1	0	1	1	1	1	1	1	1	1	1	1	3	1	1	1	1	1	1	1	1	1	1	0	1	0	1	1	Cytidylyltransferase family
PF01149	0	0	1	0	0	0	1	0	0	0	0	0	0	0	0	0	0	0	0	0	0	0	0	0	0	0	0	0	0	Formamidopyrimidine-DNA glycosylase N-terminal domain
PF01150	1	2	1	0	0	0	0	0	0	1	0	1	1	0	0	0	0	0	1	0	0	0	0	2	1	1	0	1	0	GDA1/CD39 (nucleoside phosphatase) family
PF01151	0	0	1	1	1	0	1	1	0	0	1	0	1	0	0	0	1	1	1	1	2	1	0	0	1	1	0	2	0	GNS1/SUR4 family
PF01152	0	0	0	0	0	0	0	0	0	7	0	0	0	0	0	0	0	0	0	0	0	0	0	0	0	0	0	0	0	Bacterial-like globin
PF01154	0	1	1	0	1	1	0	0	1	1	0	0	1	1	0	0	0	0	1	1	0	1	0	1	0	1	0	1	1	Hydroxymethylglutaryl-coenzyme A synthase N terminal
PF01157	1	1	1	1	1	1	1	1	1	1	1	1	1	2	1	1	1	1	1	1	1	1	1	1	1	1	1	1	1	Ribosomal protein L21e
PF01158	1	1	1	1	1	1	1	1	1	1	1	1	1	1	4	1	1	1	1	1	1	0	0	1	1	1	1	1	1	Ribosomal protein L36e
PF01159	0	1	1	0	0	0	0	0	1	1	0	0	0	1	0	0	0	0	1	0	0	1	0	0	0	0	0	0	0	Ribosomal protein L6e
PF01163	3	10	4	4	2	4	2	1	3	6	2	3	2	1	2	4	1	3	4	3	5	3	1	3	1	3	3	5	3	RIO1 family
PF01167	0	1	1	0	0	0	0	0	1	1	0	0	0	0	6	0	0	0	1	0	1	1	0	1	0	0	0	1	0	Tub family
PF01169	0	1	1	0	0	0	0	0	0	0	0	0	0	0	0	0	0	0	0	0	0	0	0	0	0	0	0	0	0	Uncharacterized protein family UPF0016
PF01170	0	1	2	1	1	0	1	1	1	0	1	0	1	0	0	0	0	0	1	1	0	1	0	2	1	0	0	1	0	Putative RNA methylase family UPF0020
PF01171	1	2	2	1	1	1	1	0	1	2	1	1	1	2	0	0	1	0	1	1	1	1	1	1	1	1	1	1	1	PP-loop family
PF01172	1	1	1	1	1	1	1	1	1	3	1	1	1	1	1	1	1	1	1	1	1	1	0	0	1	1	1	0	1	Shwachman-Bodian-Diamond syndrome (SBDS) protein
PF01174	0	1	1	0	0	0	0	0	0	1	0	0	0	0	0	0	0	0	0	0	0	0	0	0	0	0	0	0	0	SNO glutamine amidotransferase family
PF01176	1	2	1	1	1	1	1	1	1	2	1	1	1	1	1	1	1	1	1	1	1	1	1	1	1	1	1	1	1	Translation initiation factor 1A / IF-1
PF01182	1	1	1	1	1	1	1	1	0	1	1	1	0	3	0	1	1	0	1	1	0	1	1	0	0	0	1	1	1	Glucosamine-6-phosphate isomerases/6-phosphogluconolactonase
PF01189	3	3	5	3	3	3	3	4	4	4	3	3	3	3	4	2	3	1	4	4	1	3	2	4	3	1	3	2	5	16S rRNA methyltransferase RsmB/F
PF01191	1	1	0	0	1	1	1	1	1	1	1	1	1	1	1	1	1	1	1	1	1	1	1	1	1	1	1	0	1	RNA polymerase Rpb5, C-terminal domain
PF01192	1	1	1	1	1	1	1	1	1	1	1	1	1	2	2	1	1	1	1	1	1	1	1	1	0	1	1	1	1	RNA polymerase Rpb6
PF01193	2	4	1	2	3	2	3	2	2	5	2	2	2	4	2	2	1	0	2	2	3	3	3	1	3	2	2	2	2	RNA polymerase Rpb3/Rpb11 dimerisation domain
PF01194	0	0	0	1	0	1	1	1	0	1	1	1	1	2	1	1	1	1	2	1	0	0	0	0	0	1	1	1	1	RNA polymerases N / 8 kDa subunit
PF01196	0	1	1	0	0	0	0	0	0	1	0	0	0	0	0	0	0	0	0	0	0	0	0	0	0	0	0	0	0	Ribosomal protein L17
PF01197	0	0	1	0	0	0	0	0	0	0	0	0	0	0	0	0	0	0	0	0	0	0	0	0	0	0	0	0	0	Ribosomal protein L31
PF01198	1	1	1	1	1	1	1	1	1	0	1	0	1	1	1	1	0	1	1	1	1	1	1	2	1	1	1	0	1	Ribosomal protein L31e
PF01199	1	1	1	1	1	1	1	1	1	1	1	1	1	2	0	1	1	1	0	1	1	1	0	1	2	1	1	1	1	Ribosomal protein L34e
PF01200	0	1	0	0	1	1	1	1	0	1	1	1	1	1	0	1	1	1	0	1	0	0	0	0	1	1	1	0	1	Ribosomal protein S28e
PF01201	2	2	2	2	2	2	2	2	3	2	2	2	2	5	2	1	2	2	2	2	1	1	2	3	3	3	2	2	2	Ribosomal protein S8e
PF01202	0	0	0	0	0	0	0	0	1	0	0	0	0	0	0	1	0	0	0	0	0	0	0	0	0	0	0	0	0	Shikimate kinase
PF01204	0	1	2	2	3	1	2	2	1	5	2	0	2	3	0	0	1	2	2	3	2	1	1	1	1	0	1	2	2	Trehalase
PF01205	0	0	0	0	0	0	0	0	0	1	0	0	0	0	0	0	0	0	0	0	0	0	0	0	0	0	0	0	0	Uncharacterized protein family UPF0029
PF01207	3	2	4	1	2	2	1	0	2	5	2	2	1	2	2	2	2	1	2	2	1	2	1	1	1	2	2	2	2	Dihydrouridine synthase (Dus)
PF01208	0	0	0	0	0	0	0	0	0	1	0	0	0	0	0	0	0	0	0	0	0	0	0	0	0	0	0	0	0	Uroporphyrinogen decarboxylase (URO-D)
PF01209	0	1	2	1	0	0	0	1	0	2	0	0	0	1	0	0	0	2	0	0	0	2	0	0	0	0	1	0	0	ubiE/COQ5 methyltransferase family
PF01210	1	1	1	2	1	1	1	1	1	1	1	1	1	2	18	1	1	1	1	1	1	1	0	1	1	1	1	1	1	NAD-dependent glycerol-3-phosphate dehydrogenase N-terminus
PF01212	0	0	1	0	0	1	0	0	1	1	0	1	0	1	0	1	0	0	0	0	0	1	0	0	0	0	1	0	0	Beta-eliminating lyase
PF01214	1	2	2	1	1	1	1	1	1	2	1	1	1	1	1	0	1	1	0	1	1	1	1	0	0	0	1	0	1	Casein kinase II regulatory subunit
PF01215	0	1	1	0	0	0	0	0	0	1	0	0	0	0	0	0	0	0	0	0	0	0	0	0	0	0	0	0	0	Cytochrome c oxidase subunit Vb
PF01217	1	2	2	2	2	1	0	0	1	7	1	1	0	0	1	0	1	0	2	1	1	1	0	2	1	1	1	1	1	Clathrin adaptor complex small chain
PF01218	0	0	0	0	0	0	0	0	0	1	0	0	0	0	0	0	0	0	0	0	0	0	0	0	0	0	0	0	0	Coproporphyrinogen III oxidase
PF01221	1	0	1	1	1	1	1	0	0	2	1	1	0	1	1	1	1	1	1	1	1	1	1	0	1	1	1	1	1	Dynein light chain type 1
PF01222	0	0	1	0	0	0	0	0	0	0	0	0	0	0	0	0	0	0	0	0	0	0	0	0	0	0	0	0	0	Ergosterol biosynthesis ERG4/ERG24 family
PF01226	0	0	0	0	0	0	0	0	0	2	0	0	0	0	0	0	0	0	0	0	0	0	0	0	0	0	0	0	0	Formate/nitrite transporter
PF01227	0	0	1	0	0	0	0	0	0	1	0	0	0	0	0	0	0	0	0	0	0	0	0	0	0	0	0	0	0	GTP cyclohydrolase I
PF01230	2	2	1	3	3	2	1	1	2	3	2	2	2	4	3	1	2	2	2	3	1	2	3	1	3	1	2	2	2	HIT domain
PF01231	0	2	2	0	0	0	0	0	0	1	0	0	0	0	0	0	0	0	0	0	0	0	0	0	0	0	0	0	0	Indoleamine 2,3-dioxygenase
PF01233	1	0	1	1	3	1	1	1	1	0	1	1	1	1	1	1	1	0	1	3	1	1	0	0	1	1	1	1	1	Myristoyl-CoA:protein N-myristoyltransferase, N-terminal domain
PF01237	0	1	3	0	0	0	0	0	0	4	0	0	0	0	0	0	0	0	1	0	0	1	0	1	1	0	0	1	0	Oxysterol-binding protein
PF01238	0	0	1	0	0	0	0	0	0	1	0	0	0	0	0	0	0	0	0	0	0	0	0	0	0	0	0	0	0	Phosphomannose isomerase type I C-terminal
PF01239	1	2	2	1	0	1	2	1	0	2	1	1	0	3	1	0	1	0	2	1	1	1	1	0	0	1	1	2	1	Protein prenyltransferase alpha subunit repeat
PF01242	0	0	1	0	0	0	0	0	0	1	0	0	0	0	0	0	0	0	0	0	0	0	0	0	0	0	0	0	0	6-pyruvoyl tetrahydropterin synthase
PF01243	0	0	0	0	0	0	0	0	0	1	0	0	0	0	0	0	0	0	0	0	0	0	0	0	0	0	0	0	0	Pyridoxamine 5'-phosphate oxidase
PF01245	0	1	0	0	0	0	0	0	0	1	0	0	0	0	0	0	0	0	0	0	0	0	0	0	0	0	0	0	0	Ribosomal protein L19
PF01246	2	2	1	2	2	2	2	2	2	2	2	2	2	4	1	2	2	2	2	2	2	2	1	3	1	2	3	0	2	Ribosomal protein L24e
PF01247	1	1	1	1	1	1	1	1	1	1	1	1	1	2	0	1	1	1	1	1	1	1	1	1	2	1	1	1	1	Ribosomal protein L35Ae
PF01248	5	6	6	5	5	5	5	5	4	5	5	5	5	9	4	4	5	5	5	5	5	5	5	3	5	5	5	3	5	Ribosomal protein L7Ae/L30e/S12e/Gadd45 family
PF01249	0	1	1	1	1	1	1	1	1	1	1	1	1	2	0	1	1	1	1	1	0	0	0	0	0	0	1	1	1	Ribosomal protein S21e
PF01251	0	1	1	1	0	0	1	1	0	1	1	0	0	0	0	0	1	0	0	0	0	0	0	0	0	0	0	0	0	Ribosomal protein S7e
PF01253	0	1	2	1	1	1	2	2	1	2	1	1	1	1	7	0	1	1	0	1	0	1	1	1	0	1	1	0	1	Translation initiation factor SUI1
PF01255	0	1	1	0	0	1	1	0	1	1	1	0	1	0	1	1	1	1	1	1	1	1	1	2	1	1	1	1	1	Putative undecaprenyl diphosphate synthase
PF01256	1	1	1	1	1	1	0	0	1	0	1	1	1	2	0	0	1	1	1	1	0	1	1	0	2	1	1	1	1	Carbohydrate kinase
PF01257	0	0	1	0	0	0	0	0	0	0	0	0	0	0	0	0	0	0	0	0	0	0	0	0	0	0	0	0	0	Thioredoxin-like [2Fe-2S] ferredoxin
PF01261	1	1	1	1	1	1	1	1	1	0	1	1	1	2	1	1	1	1	1	1	1	1	1	1	0	1	1	1	1	Xylose isomerase-like TIM barrel
PF01263	0	0	1	0	0	0	0	0	0	2	0	0	0	0	0	0	0	0	0	0	0	0	0	0	0	0	0	0	0	Aldose 1-epimerase
PF01265	0	2	2	0	0	0	0	0	0	1	0	0	0	0	0	0	0	0	0	0	0	0	0	0	0	0	0	0	0	Cytochrome c/c1 heme lyase
PF01266	1	1	1	1	0	1	1	1	1	2	1	1	1	1	1	1	1	1	1	1	0	1	1	1	1	1	1	1	1	FAD dependent oxidoreductase
PF01267	0	0	1	0	0	0	0	0	0	0	0	0	0	0	0	0	0	0	0	0	0	0	0	0	0	0	0	0	0	F-actin capping protein alpha subunit
PF01269	1	1	1	1	1	1	1	1	0	1	1	1	1	1	1	0	1	1	1	1	1	1	1	1	1	1	1	1	1	Fibrillarin
PF01274	0	0	1	0	0	0	0	0	0	1	0	0	0	0	0	0	0	0	0	0	0	0	0	0	0	0	0	0	0	Malate synthase
PF01280	1	1	1	1	1	1	1	1	1	1	1	1	1	1	5	1	0	1	1	1	0	1	1	1	1	1	1	1	1	Ribosomal protein L19e
PF01281	0	1	0	0	0	0	0	0	0	1	0	0	0	0	0	0	0	0	0	0	0	0	0	0	0	0	0	0	0	Ribosomal protein L9, N-terminal domain
PF01282	1	1	1	1	1	1	1	1	1	1	1	1	1	1	0	1	0	1	2	1	1	1	1	1	1	1	1	2	1	Ribosomal protein S24e
PF01283	1	1	0	1	0	1	1	1	1	1	1	2	1	3	0	1	1	1	0	2	0	0	1	0	1	1	1	0	1	Ribosomal protein S26e
PF01286	0	0	1	0	0	0	0	0	0	0	0	0	0	0	0	0	0	0	0	0	0	0	0	0	0	0	0	0	0	XPA protein N-terminal
PF01287	0	1	1	0	0	0	0	0	0	1	0	0	0	0	0	0	0	0	0	0	0	0	0	0	0	0	0	0	0	Eukaryotic elongation factor 5A hypusine, DNA-binding OB fold
PF01288	0	0	0	0	0	0	0	0	0	1	0	0	0	0	0	0	0	0	0	0	0	1	0	0	0	0	0	0	0	7,8-dihydro-6-hydroxymethylpterin-pyrophosphokinase (HPPK)
PF01293	0	1	1	0	0	0	0	0	0	1	0	0	0	0	0	0	0	0	0	0	0	0	0	0	0	0	0	0	0	Phosphoenolpyruvate carboxykinase
PF01294	1	1	1	1	1	1	1	1	1	1	1	1	1	2	1	1	1	1	1	1	1	1	1	2	1	1	1	0	1	Ribosomal protein L13e
PF01300	1	1	1	1	0	1	1	1	1	1	1	1	0	1	1	0	1	0	1	0	1	1	1	0	0	0	1	1	2	Telomere recombination
PF01302	1	1	1	1	1	1	1	1	1	3	1	1	1	1	1	1	1	1	1	1	1	1	1	2	2	0	1	1	1	CAP-Gly domain
PF01306	0	0	2	0	0	0	0	0	0	1	0	0	0	0	0	0	0	0	0	0	0	0	0	0	0	0	0	0	0	LacY proton/sugar symporter
PF01315	0	0	1	0	0	0	0	0	0	0	0	0	0	0	0	0	0	0	0	0	0	0	0	0	0	0	0	0	0	Aldehyde oxidase and xanthine dehydrogenase, a/b hammerhead domain
PF01316	0	0	0	0	0	0	0	0	0	0	0	0	0	0	0	0	0	1	0	0	3	0	0	2	0	0	0	0	0	Arginine repressor, DNA binding domain
PF01321	1	1	1	1	1	1	1	1	2	0	2	3	1	1	1	1	2	2	1	1	1	1	0	1	1	1	1	1	2	Creatinase/Prolidase N-terminal domain
PF01323	0	0	1	0	0	0	0	0	0	1	0	0	0	0	0	0	0	0	0	0	0	0	0	0	0	0	0	0	0	DSBA-like thioredoxin domain
PF01327	0	0	1	0	0	0	0	0	0	0	0	0	0	0	0	0	0	0	0	0	0	0	0	0	0	0	0	0	0	Polypeptide deformylase
PF01328	0	0	0	0	0	0	0	0	0	1	0	0	0	0	0	0	0	0	0	0	0	0	0	0	0	0	0	0	0	Peroxidase, family 2
PF01329	0	1	1	0	0	0	0	0	0	1	0	0	0	0	0	0	0	0	0	0	0	0	0	0	0	0	0	0	0	Pterin 4 alpha carbinolamine dehydratase
PF01331	1	1	1	1	1	1	1	1	1	1	1	1	1	0	1	1	1	1	1	1	0	1	1	1	1	1	1	1	0	mRNA capping enzyme, catalytic domain
PF01336	4	4	7	4	3	4	2	2	2	4	3	3	1	3	3	2	4	6	1	3	4	4	2	1	4	2	1	1	3	OB-fold nucleic acid binding domain
PF01343	0	0	0	0	0	0	0	0	0	0	0	0	0	0	0	0	0	0	0	0	1	0	0	0	0	0	0	0	0	Peptidase family S49
PF01344	0	0	2	0	0	0	0	0	0	2	0	0	1	1	0	0	0	0	0	1	0	1	0	3	1	0	1	0	0	Kelch motif
PF01351	1	1	0	1	1	1	0	0	1	1	0	1	1	0	1	1	0	1	1	1	1	1	1	1	1	1	1	2	1	Ribonuclease HII
PF01363	0	1	2	0	0	0	0	0	0	4	0	0	0	0	0	0	0	0	0	0	0	0	0	0	0	0	0	0	0	FYVE zinc finger
PF01368	1	0	0	0	0	1	0	0	2	0	1	1	1	1	1	0	0	1	1	0	0	1	0	2	0	1	1	1	3	DHH family
PF01369	1	1	3	1	1	1	2	1	2	4	1	1	1	2	1	1	1	1	1	1	0	1	0	1	1	1	1	1	1	Sec7 domain
PF01370	0	2	7	1	2	0	1	0	0	7	1	0	1	1	2	0	0	1	1	1	0	2	0	3	0	0	0	1	0	NAD dependent epimerase/dehydratase family
PF01379	0	0	0	0	0	0	0	0	0	1	0	0	0	0	0	0	0	0	0	0	0	0	0	0	0	0	0	0	0	Porphobilinogen deaminase, dipyromethane cofactor binding domain
PF01380	3	1	1	1	1	1	1	1	1	1	1	1	1	1	4	0	1	1	2	1	1	1	1	1	1	1	1	1	1	SIS domain
PF01381	0	0	0	1	1	1	1	1	1	1	0	0	1	1	0	0	1	0	2	1	0	0	0	1	0	1	0	0	1	Helix-turn-helix
PF01384	0	1	0	0	0	0	0	0	0	0	0	0	0	0	0	0	0	0	0	0	0	0	0	0	0	0	0	0	0	Phosphate transporter family
PF01388	0	0	1	1	1	0	0	0	0	1	1	0	1	0	0	0	0	1	1	1	0	0	0	1	1	1	0	1	0	ARID/BRIGHT DNA binding domain
PF01391	1	1	0	0	0	0	0	0	0	0	0	0	0	0	0	0	0	0	1	0	1	0	0	0	0	0	0	0	0	Collagen triple helix repeat (20 copies)
PF01393	0	0	1	1	0	1	0	0	0	1	1	1	0	0	1	0	1	1	2	1	1	1	0	0	0	0	0	1	0	Chromo shadow domain
PF01394	0	0	0	0	0	0	0	0	0	1	0	0	0	0	0	0	0	0	0	0	0	0	0	0	0	0	0	0	0	Clathrin propeller repeat
PF01396	0	0	0	0	0	0	0	0	0	0	0	0	0	0	1	0	0	0	0	0	0	0	0	0	0	0	0	0	0	Topoisomerase DNA binding C4 zinc finger
PF01398	3	2	5	2	2	2	2	1	1	3	2	2	2	3	2	1	2	2	2	2	2	2	2	2	3	2	2	2	2	JAB1/Mov34/MPN/PAD-1 ubiquitin protease
PF01399	5	5	7	4	4	4	4	3	3	8	3	4	4	5	3	3	3	3	5	3	3	3	2	4	5	5	5	4	4	PCI domain
PF01406	1	1	2	1	1	1	1	1	1	2	1	1	1	1	1	1	1	1	1	1	1	1	1	0	2	1	1	1	2	tRNA synthetases class I (C) catalytic domain
PF01408	0	0	0	0	0	0	0	0	0	0	0	0	0	1	0	0	0	0	0	0	0	0	0	0	0	0	0	0	0	Oxidoreductase family, NAD-binding Rossmann fold
PF01409	1	1	1	1	1	1	1	1	1	2	2	1	1	1	1	1	2	1	2	1	1	1	1	1	1	1	1	1	1	tRNA synthetases class II core domain (F)
PF01411	1	1	1	1	1	1	1	1	1	0	1	1	1	1	1	0	0	1	1	1	1	1	0	0	0	0	1	1	1	tRNA synthetases class II (A)
PF01412	3	2	3	2	2	2	2	2	2	5	2	2	2	3	2	1	2	2	2	2	2	2	2	3	2	2	2	2	2	Putative GTPase activating protein for Arf
PF01416	1	2	1	1	2	2	2	2	2	2	1	1	2	1	1	1	1	1	3	2	1	2	1	6	1	2	2	3	2	tRNA pseudouridine synthase
PF01417	0	0	2	0	0	0	0	0	0	3	0	0	0	0	0	0	0	0	0	0	0	0	0	0	0	0	0	0	0	ENTH domain
PF01421	0	1	1	0	1	0	2	0	1	1	0	1	0	0	1	1	0	0	0	0	0	1	0	0	0	0	0	0	1	Reprolysin (M12B) family zinc metalloprotease
PF01422	0	0	0	0	0	0	0	0	0	1	0	0	0	0	0	0	0	0	0	0	0	0	0	0	0	0	0	0	0	NF-X1 type zinc finger
PF01423	2	11	8	10	13	15	10	9	9	14	13	8	8	20	4	0	11	10	12	12	2	4	3	2	3	4	6	8	10	LSM domain
PF01424	0	0	1	0	0	0	0	0	0	1	0	0	0	0	0	0	0	0	0	0	0	0	0	0	0	0	0	0	0	R3H domain
PF01425	0	0	1	0	0	0	0	0	0	1	0	0	0	0	0	0	0	0	0	0	0	0	0	0	0	0	0	0	0	Amidase
PF01426	0	0	0	0	0	0	0	0	0	2	0	0	0	0	0	0	0	0	0	0	0	0	0	0	0	0	0	0	0	BAH domain
PF01428	1	0	1	1	1	1	2	2	1	2	2	1	2	2	2	1	2	2	2	1	2	2	1	1	3	1	1	1	1	AN1-like Zinc finger
PF01432	0	1	1	0	0	0	0	0	0	2	0	0	0	0	0	0	0	0	0	0	0	0	0	0	0	0	0	0	0	Peptidase family M3
PF01433	2	3	5	2	2	3	1	1	2	3	3	1	1	4	1	1	1	3	3	2	2	2	1	0	2	1	0	2	2	Peptidase family M1 domain
PF01434	0	2	2	0	0	0	0	0	0	1	0	0	0	0	0	0	0	0	0	0	0	0	0	0	0	0	0	0	0	Peptidase family M41
PF01435	3	1	7	2	10	3	1	1	5	2	2	8	2	5	3	3	2	2	6	10	2	5	2	3	7	2	3	8	4	Peptidase family M48
PF01443	2	0	0	1	2	2	2	3	2	0	0	1	1	1	1	0	0	0	2	1	0	2	1	2	2	1	1	2	2	Viral (Superfamily 1) RNA helicase
PF01451	0	1	0	0	0	0	0	0	0	1	0	0	0	0	0	0	0	0	0	0	0	0	0	0	0	0	0	0	0	Low molecular weight phosphotyrosine protein phosphatase
PF01454	0	1	1	0	0	0	0	0	0	1	0	0	0	0	0	0	0	0	0	0	0	0	0	0	0	0	0	0	0	MAGE homology domain
PF01459	1	2	2	0	1	1	0	0	2	2	0	1	1	1	1	1	0	0	1	1	0	1	0	1	1	1	1	1	1	Eukaryotic porin
PF01465	0	0	1	0	0	0	0	0	0	1	0	0	0	0	0	0	0	0	0	0	0	0	0	0	0	0	0	0	0	GRIP domain
PF01466	0	1	1	0	0	1	1	1	0	1	0	0	0	2	0	0	0	0	1	0	0	2	0	0	0	0	1	1	0	Skp1 family, dimerisation domain
PF01467	1	3	3	2	2	2	1	1	3	3	2	1	2	3	0	0	2	4	5	2	1	4	3	2	2	2	2	3	2	Cytidylyltransferase-like
PF01472	3	1	1	2	1	2	2	2	2	1	2	2	1	2	2	1	2	2	2	2	3	2	3	1	0	1	2	2	2	PUA domain
PF01476	0	0	0	0	0	0	0	0	1	0	0	0	0	0	0	0	0	0	0	0	0	0	0	0	0	0	0	0	0	LysM domain
PF01477	0	0	0	0	0	0	0	0	0	1	0	0	0	0	0	0	0	0	0	0	0	0	0	0	0	0	0	0	0	PLAT/LH2 domain
PF01479	2	4	4	2	1	2	3	2	2	4	2	3	2	3	1	1	1	2	2	2	3	3	2	5	3	0	2	2	2	S4 domain
PF01480	0	1	1	0	0	0	0	0	0	2	0	0	0	0	0	0	0	0	0	0	0	0	0	0	0	0	0	0	0	PWI domain
PF01483	0	1	0	0	0	0	0	0	0	3	0	0	0	0	0	0	0	0	0	0	0	0	0	0	0	0	0	0	0	Proprotein convertase P-domain
PF01485	0	0	1	0	0	0	0	0	0	6	0	0	0	0	0	0	0	0	0	0	0	0	0	0	0	0	0	0	0	IBR domain, a half RING-finger domain
PF01488	0	0	0	0	0	0	0	1	1	0	0	0	1	0	0	0	0	0	1	0	0	0	0	0	1	1	0	2	1	Shikimate / quinate 5-dehydrogenase
PF01490	2	4	5	7	7	5	2	4	5	4	3	3	5	10	2	1	2	5	6	6	2	5	7	4	7	4	4	5	5	Transmembrane amino acid transporter protein
PF01491	0	1	0	1	1	1	1	1	0	1	1	0	1	4	0	0	1	0	1	1	0	1	1	1	1	1	1	0	1	Frataxin-like domain
PF01494	0	2	2	0	0	0	0	0	0	2	0	0	0	0	0	0	0	0	0	0	0	0	0	0	0	0	0	0	0	FAD binding domain
PF01496	1	1	1	1	0	1	1	1	1	0	0	0	1	1	1	0	0	0	0	0	1	1	1	0	0	0	1	0	1	V-type ATPase 116kDa subunit family
PF01498	0	0	0	0	1	0	0	0	0	0	0	0	0	0	0	15	0	9	0	0	4	0	9	0	0	0	0	0	0	Transposase
PF01501	0	0	3	0	0	0	0	0	0	0	0	0	0	0	0	0	0	0	0	0	0	0	0	0	0	0	0	0	0	Glycosyl transferase family 8
PF01504	1	1	1	1	0	1	0	0	1	2	1	1	1	1	1	0	0	1	1	0	1	1	1	2	1	0	1	1	1	Phosphatidylinositol-4-phosphate 5-Kinase
PF01507	0	0	0	0	0	0	0	0	0	1	0	0	0	0	0	0	1	0	0	0	0	0	0	0	0	0	0	0	0	Phosphoadenosine phosphosulfate reductase family
PF01509	1	1	2	1	0	1	1	1	1	1	1	1	0	0	1	0	0	0	0	0	0	1	0	1	0	1	0	0	1	TruB family pseudouridylate synthase (N terminal domain)
PF01512	0	0	1	0	0	0	0	0	0	0	0	0	0	0	1	0	0	0	0	0	0	0	0	0	0	0	0	0	0	Respiratory-chain NADH dehydrogenase 51 Kd subunit
PF01513	0	0	0	0	0	0	0	0	0	1	0	0	0	0	0	0	0	0	0	0	0	0	0	0	0	0	0	0	0	ATP-NAD kinase N-terminal domain
PF01521	0	2	1	0	0	0	0	0	0	1	0	0	0	0	0	0	0	0	0	0	0	0	0	0	0	0	0	0	0	Iron-sulphur cluster biosynthesis
PF01522	1	5	5	3	1	1	1	2	3	9	1	1	2	1	0	1	1	1	2	1	2	1	1	3	2	2	0	2	1	Polysaccharide deacetylase
PF01527	0	0	0	0	0	0	0	0	0	0	0	0	0	2	1	0	0	0	0	0	0	0	0	0	0	0	0	0	0	Transposase
PF01529	3	1	1	3	9	4	3	3	2	3	7	3	3	5	1	5	7	5	3	6	3	3	5	6	3	3	3	3	3	DHHC palmitoyltransferase
PF01532	0	0	0	0	0	0	0	0	0	2	0	0	0	0	0	0	0	0	0	0	0	0	0	0	0	0	0	0	0	Glycosyl hydrolase family 47
PF01535	0	1	5	0	0	0	0	0	0	2	0	0	0	0	0	0	0	0	0	0	1	0	0	0	0	0	0	0	0	PPR repeat
PF01544	1	1	3	1	0	0	1	1	1	1	0	1	1	0	1	0	1	0	1	0	1	1	1	2	1	1	0	1	1	CorA-like Mg2+ transporter protein
PF01545	1	2	0	1	1	1	1	1	1	2	1	1	1	1	0	1	1	1	1	1	1	1	1	1	1	1	1	1	1	Cation efflux family
PF01546	0	0	1	0	0	0	0	0	0	2	0	0	0	0	0	0	0	0	0	0	0	0	0	0	0	0	0	0	0	Peptidase family M20/M25/M40
PF01553	2	4	4	3	4	3	3	3	5	4	4	3	3	7	4	6	4	3	3	4	3	3	4	2	2	3	3	3	5	Acyltransferase
PF01556	1	3	4	2	2	1	2	2	1	4	2	1	2	1	1	1	2	1	2	2	2	2	1	2	2	2	1	2	1	DnaJ C terminal domain
PF01557	0	0	0	0	0	0	0	0	0	2	0	0	0	0	0	0	0	0	0	0	0	0	0	0	0	0	0	0	0	Fumarylacetoacetate (FAA) hydrolase family
PF01565	0	0	1	0	0	0	1	0	0	1	0	0	0	0	0	0	0	0	0	0	0	0	0	0	0	0	0	0	0	FAD binding domain
PF01566	0	0	1	0	0	0	0	0	0	2	0	0	0	0	0	0	0	0	0	0	0	0	0	0	0	0	0	0	0	Natural resistance-associated macrophage protein
PF01569	0	1	1	0	1	1	2	2	1	1	2	0	2	2	2	2	2	0	0	1	1	2	1	0	0	0	1	1	1	PAP2 superfamily
PF01571	0	1	1	0	0	0	0	0	0	1	0	0	0	0	0	0	0	0	0	0	0	0	0	0	0	0	0	0	0	Aminomethyltransferase folate-binding domain
PF01575	0	1	2	0	0	0	0	0	0	1	0	0	0	0	0	0	0	0	0	0	0	0	0	0	0	0	0	0	0	MaoC like domain
PF01583	0	0	0	0	0	0	0	0	0	2	0	0	0	0	0	0	0	0	0	0	0	0	0	0	0	0	0	0	0	Adenylylsulphate kinase
PF01585	0	2	5	0	0	0	1	1	0	5	0	0	0	0	0	0	0	0	0	0	0	0	0	0	0	0	0	0	0	G-patch domain
PF01588	1	1	3	1	1	1	1	1	1	2	1	1	1	2	2	1	1	1	1	1	2	1	1	0	1	2	1	1	1	Putative tRNA binding domain
PF01590	0	0	0	0	0	0	0	0	0	1	0	0	0	0	0	0	0	0	0	0	0	0	0	0	0	0	0	0	0	GAF domain
PF01591	0	2	2	0	0	0	0	0	0	1	0	0	0	0	0	0	0	0	0	0	0	0	0	0	0	0	0	0	0	6-phosphofructo-2-kinase
PF01592	1	1	1	1	1	1	1	1	1	1	1	1	1	2	0	1	1	1	1	1	1	1	1	2	0	1	1	1	1	NifU-like N terminal domain
PF01593	0	0	0	0	0	0	0	0	0	1	0	0	0	0	0	0	0	0	0	0	0	0	0	0	0	0	0	0	0	Flavin containing amine oxidoreductase
PF01594	0	1	0	0	0	0	0	0	0	0	0	0	0	0	0	0	0	0	0	0	0	0	0	0	0	0	0	0	0	AI-2E family transporter
PF01595	0	1	1	0	0	0	0	0	0	1	0	0	0	0	0	0	0	0	0	0	0	0	0	0	0	0	0	0	0	Cyclin M transmembrane N-terminal domain
PF01597	0	1	1	0	0	0	0	0	0	1	0	0	0	0	0	0	0	0	0	0	0	0	0	0	0	0	0	0	0	Glycine cleavage H-protein
PF01599	0	0	1	1	0	0	1	1	1	0	1	0	0	0	0	0	1	1	2	1	1	1	1	0	0	0	0	1	1	Ribosomal protein S27a
PF01602	0	4	4	2	1	1	0	0	0	5	0	0	0	2	1	0	0	0	1	1	1	0	0	3	1	1	1	1	0	Adaptin N terminal region
PF01603	1	0	1	1	1	1	0	1	1	1	1	1	1	1	0	0	1	0	1	1	0	1	0	1	1	0	1	1	1	Protein phosphatase 2A regulatory B subunit (B56 family)
PF01607	0	0	0	0	0	0	0	0	0	0	0	0	0	0	0	0	0	0	0	0	1	0	0	0	0	0	0	0	0	Chitin binding Peritrophin-A domain
PF01608	0	1	1	0	0	0	0	0	0	2	0	0	0	0	0	0	0	0	0	0	0	0	0	0	0	0	0	0	0	I/LWEQ domain
PF01609	0	0	0	0	0	0	0	0	0	0	0	0	0	0	0	0	0	0	0	1	0	0	3	0	0	0	0	0	0	Transposase DDE domain
PF01612	0	2	0	0	0	0	1	1	0	2	0	0	0	0	1	0	0	0	0	0	0	0	0	0	0	0	0	0	0	3'-5' exonuclease
PF01613	0	0	0	0	0	0	0	0	0	1	0	0	0	0	1	0	0	0	0	0	0	0	0	0	0	0	0	0	0	Flavin reductase like domain
PF01619	0	1	1	0	0	0	0	0	0	1	0	0	0	0	0	0	0	0	0	0	0	0	0	0	0	0	0	0	0	Proline dehydrogenase
PF01624	1	2	3	1	1	1	1	1	1	3	1	1	1	1	1	1	1	1	1	1	1	1	1	1	2	1	1	1	1	MutS domain I
PF01625	0	0	1	0	0	0	0	0	0	1	0	0	0	0	0	0	0	0	0	0	0	0	0	0	0	0	0	0	0	Peptide methionine sulfoxide reductase
PF01627	0	0	0	0	0	0	0	0	0	1	0	0	0	0	0	0	0	0	0	0	0	0	0	0	0	0	0	0	0	Hpt domain
PF01633	0	2	2	1	1	1	1	0	1	1	3	0	0	1	0	0	1	2	3	2	1	2	0	2	1	1	0	2	0	Choline/ethanolamine kinase
PF01636	0	0	2	1	0	0	1	0	0	1	1	0	0	0	0	0	2	1	1	0	0	1	0	0	0	0	0	1	0	Phosphotransferase enzyme family
PF01638	0	0	0	0	0	0	0	0	0	0	0	0	0	0	1	0	0	0	0	0	0	0	0	0	0	0	0	0	0	HxlR-like helix-turn-helix
PF01641	0	0	1	0	0	0	0	0	0	0	0	0	0	0	0	0	0	0	0	0	0	0	0	0	0	0	0	0	0	SelR domain
PF01642	0	0	1	0	0	0	0	0	0	1	0	0	0	0	0	0	0	0	0	0	0	0	0	0	0	0	0	0	0	Methylmalonyl-CoA mutase
PF01648	0	1	2	0	0	0	0	0	0	1	0	0	0	0	0	0	0	0	0	0	0	0	0	0	0	0	0	0	0	4'-phosphopantetheinyl transferase superfamily
PF01650	1	0	1	1	1	1	1	1	1	1	1	1	1	1	0	1	1	1	2	1	1	1	1	2	0	1	1	2	1	Peptidase C13 family
PF01652	2	2	1	2	2	2	2	2	1	2	2	2	2	3	2	1	1	2	2	2	2	2	2	3	2	2	2	2	2	Eukaryotic initiation factor 4E
PF01655	1	1	1	1	1	1	1	1	1	1	1	1	1	3	0	1	1	0	1	1	1	1	1	1	2	1	1	0	1	Ribosomal protein L32
PF01656	2	1	3	3	2	2	2	2	2	2	2	2	2	1	2	2	2	1	3	4	2	2	1	4	2	2	1	2	2	CobQ/CobB/MinD/ParA nucleotide binding domain
PF01658	0	6	0	0	0	0	0	0	0	1	0	0	0	0	0	0	0	0	0	0	0	0	0	0	0	0	0	0	0	Myo-inositol-1-phosphate synthase
PF01661	0	0	0	0	0	0	0	0	0	0	0	0	0	0	0	0	0	0	1	0	0	0	0	0	0	0	0	1	0	Macro domain
PF01663	0	0	1	0	0	0	0	0	0	2	0	0	0	0	0	0	0	0	0	0	1	0	0	0	0	0	0	0	1	Type I phosphodiesterase / nucleotide pyrophosphatase
PF01667	1	0	0	0	1	1	1	0	1	1	1	1	1	0	0	2	1	1	1	0	0	0	1	1	0	1	1	0	1	Ribosomal protein S27
PF01676	1	2	2	1	1	1	2	1	1	2	1	1	2	2	0	1	1	2	1	1	2	1	1	2	2	1	1	1	1	Metalloenzyme superfamily
PF01679	0	1	1	0	0	0	2	1	0	2	0	0	0	0	0	0	0	0	0	0	0	0	0	0	0	0	0	0	0	Proteolipid membrane potential modulator
PF01680	0	1	1	0	0	0	0	0	0	1	0	0	0	0	0	0	0	0	0	0	0	0	0	0	0	0	0	0	0	SOR/SNZ family
PF01687	0	0	0	0	0	0	0	0	0	1	0	0	0	0	0	0	0	0	0	0	0	1	0	0	0	0	0	0	0	Riboflavin kinase
PF01693	0	0	1	0	0	0	0	0	0	2	0	0	0	0	0	0	0	0	0	0	0	0	0	0	0	0	0	0	0	Caulimovirus viroplasmin
PF01694	0	0	1	0	0	0	0	0	0	3	0	0	0	0	1	0	0	0	0	0	0	0	0	0	0	0	0	0	0	Rhomboid family
PF01699	0	1	1	1	0	0	0	0	0	2	1	0	1	0	0	0	1	1	1	0	1	1	0	0	1	0	0	1	0	Sodium/calcium exchanger protein
PF01702	1	1	2	1	1	1	0	0	1	2	0	1	0	2	1	0	0	0	0	1	1	1	0	0	1	1	1	1	0	Queuine tRNA-ribosyltransferase
PF01704	1	2	2	1	2	2	2	2	2	2	2	2	2	1	1	2	1	1	2	2	2	2	2	4	2	1	2	2	2	UTP--glucose-1-phosphate uridylyltransferase
PF01710	0	0	0	0	0	0	0	0	0	0	0	0	0	0	0	0	0	0	0	0	1	0	0	0	0	0	0	0	0	Transposase
PF01713	0	0	1	0	0	0	0	0	0	1	0	0	0	0	0	0	0	0	0	0	0	1	0	0	0	0	0	0	0	Smr domain
PF01715	0	1	1	0	0	0	0	0	0	2	0	0	0	0	0	0	0	0	1	0	0	0	0	1	0	1	0	1	0	IPP transferase
PF01722	0	1	1	0	0	1	1	1	3	1	0	0	1	1	0	0	0	1	0	0	0	0	0	0	1	0	0	0	1	BolA-like protein
PF01725	0	0	1	1	0	2	1	1	0	1	2	0	1	2	0	0	2	3	1	0	1	1	0	2	1	1	1	1	2	Ham1 family
PF01728	3	2	4	2	1	3	3	2	4	4	2	3	2	6	3	2	2	1	2	2	2	2	2	2	3	3	3	2	4	FtsJ-like methyltransferase
PF01729	0	1	0	0	0	0	0	0	0	1	0	0	0	0	0	0	0	0	0	0	0	0	0	0	0	0	0	0	0	Quinolinate phosphoribosyl transferase, C-terminal domain
PF01733	0	4	1	0	0	0	0	0	0	1	0	0	0	0	0	0	0	0	0	0	0	0	0	0	0	0	0	0	0	Nucleoside transporter
PF01734	1	2	3	1	0	1	0	1	0	4	1	1	1	1	0	1	1	1	1	0	0	1	0	0	0	1	0	1	1	Patatin-like phospholipase
PF01738	0	0	1	0	0	0	0	0	0	2	0	0	0	0	0	0	0	0	0	0	0	0	0	0	0	0	0	0	0	Dienelactone hydrolase family
PF01743	1	1	1	1	0	1	1	1	1	1	1	1	1	1	1	1	1	1	1	1	1	1	1	0	0	1	1	0	1	Poly A polymerase head domain
PF01745	0	0	0	0	0	0	0	0	0	0	0	0	1	0	0	0	0	0	0	0	0	0	0	0	0	0	0	0	0	Isopentenyl transferase
PF01746	0	1	1	1	0	0	1	1	0	1	0	0	0	0	0	0	0	0	1	0	1	1	1	0	0	1	0	1	0	tRNA (Guanine-1)-methyltransferase
PF01749	0	1	2	1	0	0	1	1	0	4	0	0	0	0	1	0	0	0	1	0	0	1	0	0	0	0	0	1	0	Importin beta binding domain
PF01751	2	2	2	2	2	2	2	2	1	0	2	2	2	2	2	1	2	2	3	2	2	2	2	1	1	2	2	2	2	Toprim domain
PF01753	0	0	0	0	0	0	0	0	0	6	0	0	0	0	0	0	0	0	0	0	0	0	0	0	0	0	0	0	0	MYND finger
PF01755	0	0	0	0	0	0	2	0	0	0	0	0	0	0	0	0	0	0	0	0	0	0	0	0	0	0	0	0	0	Glycosyltransferase family 25 (LPS biosynthesis protein)
PF01756	0	1	1	0	0	0	0	0	0	3	0	0	0	0	0	0	0	0	0	0	0	0	0	0	0	0	0	0	0	Acyl-CoA oxidase
PF01764	2	3	2	1	1	1	1	1	1	10	1	3	1	0	1	2	1	0	1	1	1	1	1	1	1	1	1	1	1	Lipase (class 3)
PF01765	0	1	0	0	0	0	0	0	0	1	0	0	0	0	0	0	0	0	0	0	0	0	0	0	0	0	0	0	0	Ribosome recycling factor
PF01769	0	0	0	1	1	1	0	0	1	0	1	0	1	0	0	0	1	0	1	1	0	1	0	0	1	0	1	1	1	Divalent cation transporter
PF01775	1	1	1	1	1	1	1	1	1	1	1	1	1	1	1	2	1	1	0	1	1	1	1	1	1	1	1	0	1	Ribosomal proteins 50S-L18Ae/60S-L20/60S-L18A
PF01776	1	1	1	1	1	1	1	1	1	1	1	1	1	3	1	1	1	1	1	1	1	1	3	1	1	1	1	1	1	Ribosomal L22e protein family
PF01777	1	1	1	1	1	1	1	1	1	1	1	1	1	2	1	1	1	1	1	1	1	1	1	1	1	0	1	1	1	Ribosomal L27e protein family
PF01778	1	2	2	1	1	1	1	1	1	0	1	1	1	1	1	1	1	1	1	1	1	1	1	1	1	1	1	1	1	Ribosomal L28e protein family
PF01779	0	0	1	0	1	1	1	1	0	1	1	1	1	0	0	0	0	1	0	1	0	0	0	0	0	1	0	0	1	Ribosomal L29e protein family
PF01780	1	1	0	1	1	1	1	1	1	1	1	1	1	2	0	1	1	1	1	1	0	0	0	0	2	0	0	0	1	Ribosomal L37ae protein family
PF01781	0	0	1	0	0	0	0	0	0	1	0	0	0	0	0	0	0	0	0	0	0	0	0	0	0	0	0	0	0	Ribosomal L38e protein family
PF01784	0	1	1	1	1	1	1	1	0	1	1	0	1	1	0	0	1	1	1	1	0	0	1	0	1	1	1	1	0	NIF3 (NGG1p interacting factor 3)
PF01786	0	1	0	1	0	0	1	1	0	1	1	0	1	0	0	0	1	1	1	0	0	1	0	0	1	1	0	1	0	Alternative oxidase
PF01791	0	0	0	0	0	0	0	0	0	0	0	0	0	0	1	0	0	0	0	0	0	0	0	0	0	0	0	0	0	DeoC/LacD family aldolase
PF01793	1	0	2	1	1	1	1	1	1	2	1	1	1	1	1	1	1	1	3	1	1	1	0	1	0	1	1	3	1	Glycolipid 2-alpha-mannosyltransferase
PF01794	0	1	1	0	0	0	0	0	0	1	0	0	0	0	0	0	0	0	0	0	0	0	0	0	0	0	0	0	0	Ferric reductase like transmembrane component
PF01798	3	3	3	2	2	3	2	2	2	3	2	2	1	2	2	2	2	2	2	2	2	3	2	2	1	2	2	2	3	snoRNA binding domain, fibrillarin
PF01799	0	0	1	0	0	0	0	0	0	0	0	0	0	0	0	0	0	0	0	0	0	0	0	0	0	0	0	0	0	[2Fe-2S] binding domain
PF01803	0	0	1	0	0	0	0	0	0	0	0	0	0	0	0	0	0	0	0	0	0	0	0	0	0	0	0	0	0	LIM-domain binding protein
PF01805	0	1	1	0	0	0	0	0	0	1	0	0	0	0	0	0	0	0	1	0	1	0	0	0	0	0	0	1	0	Surp module
PF01812	0	0	0	0	0	0	0	0	0	1	0	0	0	0	0	0	0	0	0	0	0	0	0	0	0	0	0	0	0	5-formyltetrahydrofolate cyclo-ligase family
PF01813	1	1	1	1	2	1	1	1	1	1	1	1	1	1	1	1	1	1	1	1	1	1	1	1	1	1	1	1	1	ATP synthase subunit D
PF01817	0	0	0	0	0	0	0	0	0	0	0	0	0	0	1	0	0	0	0	0	0	0	0	0	0	0	0	0	0	Chorismate mutase type II
PF01823	0	1	0	0	0	0	0	0	0	5	0	0	0	0	0	0	0	0	0	0	0	0	0	0	0	0	0	0	0	MAC/Perforin domain
PF01825	0	0	1	0	0	0	0	0	0	1	0	0	0	0	0	0	0	0	0	0	0	0	0	0	0	0	0	0	0	GPCR proteolysis site, GPS, motif
PF01833	0	0	1	0	0	0	0	0	0	1	0	0	0	0	0	0	0	0	0	0	0	0	0	0	0	0	0	0	0	IPT/TIG domain
PF01841	0	0	1	0	0	0	0	0	0	1	0	0	0	0	0	0	0	0	0	0	0	0	0	0	0	0	0	0	0	Transglutaminase-like superfamily
PF01843	1	0	1	0	1	1	0	0	0	0	0	0	0	0	1	1	0	0	1	1	0	1	0	1	1	1	1	1	1	DIL domain
PF01844	0	0	0	0	0	0	0	0	0	1	0	0	0	0	0	0	0	0	0	0	0	0	0	0	0	0	0	0	0	HNH endonuclease
PF01846	0	1	2	0	0	0	0	0	0	2	0	0	0	0	0	0	0	0	0	0	0	0	0	0	0	0	0	0	0	FF domain
PF01849	0	1	2	0	0	0	0	0	1	2	0	1	0	0	0	0	0	0	1	1	1	0	0	0	0	0	0	1	1	NAC domain
PF01851	0	1	2	0	0	0	0	1	0	2	0	0	3	2	0	0	0	0	0	0	2	0	0	0	0	1	0	0	1	Proteasome/cyclosome repeat
PF01852	0	0	3	0	0	0	0	0	0	1	0	0	0	0	0	0	0	0	0	0	0	0	0	0	0	0	0	0	0	START domain
PF01853	2	2	3	2	1	2	2	2	2	2	2	1	2	3	1	2	2	2	1	2	2	2	2	2	1	2	1	1	2	MOZ/SAS family
PF01857	0	1	1	0	0	0	0	0	0	0	0	0	0	0	0	0	0	0	0	0	0	0	0	0	0	0	0	0	0	Retinoblastoma-associated protein B domain
PF01866	1	1	2	1	1	1	2	2	0	2	0	1	0	3	1	1	0	1	2	2	0	0	1	0	0	0	1	2	1	Putative diphthamide synthesis protein
PF01868	1	0	0	1	1	0	0	0	0	1	0	0	0	0	0	0	0	0	0	0	1	0	0	0	0	0	0	0	0	Ribonuclease P/MRP, subunit p29
PF01871	0	0	1	0	0	0	0	0	0	1	0	0	0	0	0	0	0	0	0	0	0	0	0	0	0	0	0	0	0	AMMECR1
PF01872	0	1	2	0	0	0	0	0	0	0	0	0	0	0	0	0	0	0	0	0	0	0	0	0	0	0	0	0	0	RibD C-terminal domain
PF01873	2	2	1	2	2	2	2	2	2	1	2	2	2	2	2	2	2	2	2	2	2	2	2	3	2	1	2	2	2	Domain found in IF2B/IF5
PF01875	0	1	1	0	0	0	0	0	0	1	0	0	0	0	0	0	0	0	0	0	0	0	0	0	0	0	0	0	0	Memo-like protein
PF01876	1	1	1	1	1	2	1	0	1	3	0	1	1	1	0	0	0	0	1	1	1	1	0	1	1	1	2	1	1	RNase P subunit p30
PF01883	0	1	1	1	1	1	0	1	0	1	0	1	0	2	1	0	1	1	0	0	0	1	0	1	0	0	0	0	1	Iron-sulfur cluster assembly protein
PF01896	1	1	0	1	1	1	1	1	1	1	0	1	1	2	1	0	0	0	1	1	1	1	1	1	1	0	1	2	1	DNA primase small subunit
PF01899	0	0	0	0	0	0	0	0	0	0	0	0	0	0	1	0	0	0	0	0	0	0	0	0	0	0	0	0	0	Na+/H+ ion antiporter subunit
PF01900	1	1	1	0	1	1	1	1	1	1	1	1	1	1	0	0	1	1	0	1	1	1	0	2	1	0	1	0	1	Rpp14/Pop5 family
PF01902	1	1	1	1	1	1	1	1	1	1	1	1	1	2	1	1	1	1	1	1	1	1	1	1	3	1	0	1	1	Diphthamide synthase
PF01907	0	0	1	0	0	1	1	1	0	1	1	2	1	0	0	1	1	1	0	1	0	0	1	1	1	1	1	0	0	Ribosomal protein L37e
PF01909	2	3	2	2	2	2	1	1	1	3	1	2	3	3	2	1	0	2	0	2	1	2	1	4	2	3	2	0	2	Nucleotidyltransferase domain
PF01910	0	0	1	0	0	0	0	0	0	0	0	0	0	0	0	0	0	0	0	0	0	0	0	0	0	0	0	0	0	Thiamine-binding protein
PF01912	1	1	1	1	1	1	1	1	1	1	1	1	1	3	1	1	1	1	2	1	1	1	1	1	1	1	1	2	1	eIF-6 family
PF01916	1	1	1	2	1	1	1	1	1	1	1	1	1	2	1	1	1	1	1	1	0	1	1	1	0	1	1	1	1	Deoxyhypusine synthase
PF01920	0	2	1	0	0	0	0	0	0	4	0	0	0	0	0	0	0	0	0	0	0	0	0	0	0	0	0	0	0	Prefoldin subunit
PF01922	1	0	1	1	1	1	1	1	1	0	1	1	1	1	0	1	1	1	2	1	1	1	1	1	1	1	1	1	1	SRP19 protein
PF01923	0	0	1	0	0	0	0	0	0	1	0	0	0	0	0	0	0	0	0	0	0	0	0	0	0	0	0	0	0	Cobalamin adenosyltransferase
PF01925	0	0	0	0	0	0	0	0	0	0	0	0	0	0	2	0	0	0	0	0	0	0	0	0	0	0	0	0	0	Sulfite exporter TauE/SafE
PF01926	15	22	22	16	17	21	16	17	16	49	19	16	17	19	22	14	19	19	22	20	15	19	12	18	17	15	20	19	19	50S ribosome-binding GTPase
PF01929	0	1	1	0	0	0	0	0	0	1	0	0	1	0	0	0	0	0	1	0	0	1	0	1	1	1	0	1	0	Ribosomal protein L14
PF01930	0	0	0	0	0	0	1	1	0	1	0	0	1	0	0	0	0	0	1	0	0	0	0	1	0	0	1	1	0	Domain of unknown function DUF83
PF01936	0	0	0	0	0	0	0	0	0	1	0	0	0	0	0	0	0	0	0	0	0	0	0	0	0	0	0	0	0	NYN domain
PF01938	0	1	0	0	0	0	0	0	0	2	0	0	0	0	0	0	0	0	0	0	0	0	0	0	0	0	0	0	0	TRAM domain
PF01951	0	1	1	0	0	1	0	0	0	0	0	0	0	0	0	0	0	0	0	0	0	0	0	0	0	0	1	0	0	Archease protein family (MTH1598/TM1083)
PF01956	0	0	0	0	0	0	0	0	0	1	0	0	0	0	0	0	0	0	0	0	0	0	0	0	0	0	0	0	0	Integral membrane protein EMC3/TMCO1-like
PF01965	0	1	4	0	0	0	0	0	0	4	0	0	0	0	1	0	0	0	0	0	0	0	0	0	0	0	0	0	0	DJ-1/PfpI family
PF01966	0	1	1	0	1	1	0	0	0	2	0	0	0	0	0	0	0	0	0	0	0	0	0	0	0	0	0	0	0	HD domain
PF01974	1	1	1	1	1	1	0	1	1	1	1	1	1	2	2	1	1	0	1	1	0	0	1	0	1	1	1	1	1	tRNA intron endonuclease, catalytic C-terminal domain
PF01979	0	0	1	0	0	0	0	0	0	0	0	0	0	0	0	0	0	0	0	0	0	0	0	0	0	0	0	0	0	Amidohydrolase family
PF01981	2	2	2	0	3	2	2	2	3	2	2	2	1	4	2	1	1	2	1	3	1	1	1	1	2	2	1	1	3	Peptidyl-tRNA hydrolase PTH2
PF01984	0	0	1	0	1	0	1	1	0	1	1	0	1	0	0	0	1	1	0	1	0	0	0	0	1	1	0	0	0	Double-stranded DNA-binding domain
PF01990	0	1	1	1	1	1	1	1	1	1	1	1	1	2	1	1	0	1	1	1	0	1	0	1	0	1	1	1	1	ATP synthase (F/14-kDa) subunit
PF01991	1	1	1	0	0	1	1	1	1	1	1	1	1	1	0	0	0	1	1	0	0	1	0	3	1	1	1	1	1	ATP synthase (E/31 kDa) subunit
PF01992	0	1	1	1	1	1	1	1	1	1	1	0	1	1	1	1	1	1	1	1	1	1	1	1	1	1	1	1	1	ATP synthase (C/AC39) subunit
PF01997	0	0	0	0	0	0	0	0	0	1	0	0	0	0	0	0	0	0	0	0	0	0	0	0	0	0	0	0	0	Translin family
PF02002	1	0	1	2	1	1	1	1	1	1	1	1	1	1	1	1	1	1	3	1	1	1	1	0	1	1	1	2	1	TFIIE alpha subunit
PF02005	1	1	0	1	1	1	1	1	1	0	0	1	1	2	1	1	0	1	1	1	1	1	0	1	1	1	1	1	1	N2,N2-dimethylguanosine tRNA methyltransferase
PF02010	0	0	0	0	0	0	0	0	0	1	0	0	0	0	0	0	0	0	0	0	0	0	0	0	0	0	0	0	0	REJ domain
PF02014	0	0	0	0	0	0	0	0	0	1	0	0	0	0	0	0	0	0	0	0	0	0	0	0	0	0	0	0	0	Reeler domain
PF02020	0	2	2	0	0	0	0	0	0	2	0	0	0	0	0	0	0	0	0	0	0	0	0	0	0	0	0	0	0	eIF4-gamma/eIF5/eIF2-epsilon
PF02021	0	0	0	0	0	0	0	0	0	0	0	0	0	0	0	0	0	0	0	0	1	0	0	0	0	0	0	0	0	Uncharacterised protein family UPF0102
PF02033	0	0	1	0	0	0	0	0	0	0	0	0	0	0	0	0	0	0	0	0	0	0	0	0	0	0	0	0	0	Ribosome-binding factor A
PF02036	0	1	1	0	0	0	0	0	0	2	0	0	0	0	0	0	0	0	0	0	0	0	0	0	0	0	0	0	0	SCP-2 sterol transfer family
PF02037	1	2	5	1	0	1	1	1	1	4	1	1	1	2	0	0	1	1	3	0	1	1	1	2	1	1	1	2	1	SAP domain
PF02045	1	1	0	1	1	1	1	1	1	1	1	1	1	1	1	1	1	1	2	2	1	1	0	1	2	1	1	1	1	CCAAT-binding transcription factor (CBF-B/NF-YA) subunit B
PF02046	0	1	0	0	0	0	0	0	0	0	0	0	0	0	0	0	0	0	0	0	0	0	0	0	0	0	0	0	0	Cytochrome c oxidase subunit VIa
PF02064	0	1	1	0	0	0	0	0	0	0	0	0	0	0	0	0	0	0	0	0	0	0	0	0	0	0	0	0	0	MAS20 protein import receptor
PF02077	0	1	1	0	0	0	0	0	0	1	0	0	0	0	0	0	0	0	0	0	0	0	0	0	0	0	0	0	0	SURF4 family
PF02089	0	0	1	0	0	0	0	0	0	1	0	0	0	0	0	0	0	0	0	0	0	0	0	0	0	0	0	0	0	Palmitoyl protein thioesterase
PF02096	0	1	1	0	0	0	0	0	0	0	0	0	0	0	0	0	0	0	0	0	0	0	0	0	0	0	0	0	0	60Kd inner membrane protein
PF02099	0	0	0	0	0	0	0	0	0	1	0	0	0	0	0	0	0	0	0	0	0	0	0	0	0	0	0	0	0	Josephin
PF02100	0	0	1	0	0	0	0	0	0	0	0	0	0	0	0	0	0	0	0	0	0	0	0	0	0	0	0	0	0	Ornithine decarboxylase antizyme
PF02104	0	1	1	0	0	0	0	0	0	0	0	0	0	0	0	0	0	0	0	0	0	0	0	0	0	0	0	0	0	SURF1 family
PF02109	0	0	0	0	0	0	0	0	0	1	0	0	0	0	0	0	0	0	0	0	0	0	0	0	0	0	0	0	0	DAD family
PF02114	0	0	0	0	0	0	0	0	0	2	0	0	1	0	0	0	0	0	0	0	0	0	0	0	0	1	0	0	0	Phosducin
PF02115	0	0	0	0	0	0	0	0	0	1	0	0	0	0	0	0	0	0	0	0	0	0	0	0	0	0	0	0	0	RHO protein GDP dissociation inhibitor
PF02121	0	0	0	1	1	1	1	1	0	1	1	0	1	1	1	1	1	1	1	1	1	1	1	1	1	1	1	1	0	Phosphatidylinositol transfer protein
PF02127	0	0	1	0	0	0	0	0	0	0	0	0	1	0	0	0	1	1	1	0	0	0	0	0	0	0	0	0	0	Aminopeptidase I zinc metalloprotease (M18)
PF02128	0	1	0	0	0	0	0	0	0	2	0	0	0	0	0	0	0	0	0	0	0	0	0	0	0	0	0	0	0	Fungalysin metallopeptidase (M36)
PF02130	0	1	1	0	0	0	0	0	0	1	0	0	0	0	0	0	0	0	0	0	0	0	0	0	0	0	0	0	0	Endoribonuclease YbeY
PF02136	0	1	2	1	1	1	0	0	0	1	0	0	1	1	0	0	0	0	0	1	0	0	0	0	0	0	1	0	0	Nuclear transport factor 2 (NTF2) domain
PF02141	0	0	0	0	0	0	0	0	0	0	0	0	0	0	0	0	0	0	1	0	1	0	0	1	1	1	0	1	0	DENN (AEX-3) domain
PF02144	0	0	1	0	0	0	0	0	0	1	0	0	0	0	0	0	0	0	0	0	0	0	0	0	0	0	0	0	0	Repair protein Rad1/Rec1/Rad17
PF02145	0	0	2	0	0	0	0	0	0	1	0	0	0	0	0	0	0	0	0	0	0	0	0	0	0	0	0	0	0	Rap/ran-GAP
PF02146	1	0	1	1	1	0	1	1	1	1	1	1	1	2	0	0	1	1	1	1	1	1	0	0	1	1	1	1	1	Sir2 family
PF02148	1	2	4	2	1	1	2	1	1	3	1	1	1	1	1	1	1	1	3	1	1	2	1	3	2	2	1	3	1	Zn-finger in ubiquitin-hydrolases and other protein
PF02149	0	0	1	0	0	0	0	0	0	5	0	0	0	0	0	0	0	0	0	0	0	0	0	0	0	0	0	0	0	Kinase associated domain 1
PF02150	0	1	1	1	2	1	1	1	1	2	1	2	1	2	0	0	1	1	1	2	2	1	0	2	1	2	0	0	1	RNA polymerases M/15 Kd subunit
PF02152	0	0	0	0	0	0	0	0	0	1	0	0	0	0	0	0	0	0	0	0	0	1	0	0	0	0	0	0	0	Dihydroneopterin aldolase
PF02160	0	0	0	0	0	0	0	0	0	0	0	0	0	0	0	0	0	0	0	0	2	0	0	0	0	0	0	0	0	Cauliflower mosaic virus peptidase (A3)
PF02167	0	1	1	0	0	0	0	0	0	1	0	0	0	0	0	0	0	0	0	0	0	0	0	0	0	0	0	0	0	Cytochrome C1 family
PF02170	1	2	1	1	2	0	0	0	1	1	1	1	1	0	0	1	1	0	0	1	1	1	0	1	1	1	0	2	1	PAZ domain
PF02171	1	1	1	1	2	0	0	0	1	1	1	1	1	1	0	1	1	1	0	1	1	1	1	1	1	2	0	0	1	Piwi domain
PF02178	0	0	0	0	0	0	0	0	0	0	0	0	1	0	0	0	0	0	0	0	0	0	0	0	0	0	0	0	0	AT hook motif
PF02181	3	1	2	2	1	2	2	2	2	3	1	2	1	2	2	0	1	1	2	2	2	2	0	1	2	2	1	2	2	Formin Homology 2 Domain
PF02184	0	1	1	0	0	0	0	0	0	1	0	0	0	0	0	0	0	0	1	0	0	0	0	0	0	0	0	0	0	HAT (Half-A-TPR) repeat
PF02186	1	0	0	1	1	1	1	1	1	0	1	1	1	2	2	1	1	1	1	1	0	1	1	0	0	1	1	2	1	TFIIE beta subunit core domain
PF02190	0	1	1	0	0	0	0	0	0	1	0	0	0	0	1	0	0	0	0	0	0	0	0	0	0	0	0	0	0	ATP-dependent protease La (LON) substrate-binding domain
PF02194	0	0	1	0	0	0	0	0	0	1	0	0	0	0	0	0	0	0	0	0	0	0	0	0	0	0	0	0	0	PXA domain
PF02200	1	1	3	1	1	1	1	1	0	3	1	1	1	2	1	1	1	1	1	1	1	1	1	1	1	1	1	1	1	STE like transcription factor
PF02201	1	1	1	1	1	1	1	1	1	2	1	1	0	2	1	1	1	1	1	1	1	1	1	2	1	1	1	1	1	SWIB/MDM2 domain
PF02204	1	0	2	1	1	1	0	0	1	1	1	1	1	2	1	0	1	0	1	1	1	1	0	1	0	1	1	2	1	Vacuolar sorting protein 9 (VPS9) domain
PF02205	0	1	1	0	0	0	0	0	0	1	0	0	0	0	0	0	0	0	0	0	0	0	0	0	0	0	0	0	0	WH2 motif
PF02207	0	0	2	0	0	0	0	0	0	0	0	0	0	0	0	0	0	0	0	0	0	0	0	0	0	0	0	0	0	Putative zinc finger in N-recognin (UBR box)
PF02212	0	2	2	1	1	2	1	1	1	2	1	0	1	1	0	0	1	1	3	1	1	1	0	2	1	1	2	2	1	Dynamin GTPase effector domain
PF02213	0	1	1	0	0	0	0	0	0	0	0	0	0	0	0	0	0	0	0	0	0	0	0	0	0	0	0	0	0	GYF domain
PF02221	0	1	1	0	0	0	0	0	0	2	0	0	0	0	0	0	0	0	0	0	0	0	0	0	0	0	0	0	0	ML domain
PF02222	0	1	0	0	0	0	1	0	0	1	0	0	0	0	0	0	0	0	0	0	0	0	0	0	0	0	0	0	0	ATP-grasp domain
PF02223	1	1	1	1	0	1	1	1	1	1	1	1	1	1	1	1	1	1	1	1	1	1	0	2	1	1	1	2	1	Thymidylate kinase
PF02224	1	0	0	2	1	1	1	1	0	0	1	1	1	2	1	0	1	1	1	1	1	1	1	1	0	1	1	1	1	Cytidylate kinase
PF02225	0	0	1	0	0	0	0	0	0	1	0	0	0	0	0	0	0	0	0	0	0	0	0	0	0	0	0	0	0	PA domain
PF02229	0	1	1	0	0	0	0	0	0	1	0	0	0	0	0	0	0	0	0	0	0	0	0	0	0	0	0	0	0	Transcriptional Coactivator p15 (PC4)
PF02230	0	0	1	1	0	0	0	0	0	1	1	0	0	0	0	0	1	1	4	0	0	0	0	0	0	0	0	5	0	Phospholipase/Carboxylesterase
PF02237	0	0	1	0	0	0	0	0	0	1	0	0	0	0	0	0	0	0	0	0	0	0	0	0	0	0	0	0	0	Biotin protein ligase C terminal domain
PF02245	0	0	0	0	0	1	0	0	0	0	0	2	0	0	0	0	0	0	0	0	0	0	0	0	0	0	0	0	0	Methylpurine-DNA glycosylase (MPG)
PF02251	0	0	1	0	0	0	0	0	0	1	0	0	0	0	0	0	0	0	0	0	0	0	0	0	0	0	0	0	0	Proteasome activator pa28 alpha subunit
PF02252	0	0	1	0	0	0	0	0	0	1	0	0	0	0	0	0	0	0	0	0	1	0	0	0	0	0	0	0	0	Proteasome activator pa28 beta subunit
PF02254	0	0	0	0	0	0	0	0	0	1	0	0	1	0	0	0	0	0	0	0	0	0	0	0	0	0	0	0	0	TrkA-N domain
PF02257	0	1	1	0	0	0	1	1	0	1	0	0	0	0	0	0	0	0	0	0	0	0	0	0	0	0	0	0	0	RFX DNA-binding domain
PF02259	0	1	1	1	0	1	1	1	1	2	0	0	0	2	0	0	0	0	2	1	0	1	0	2	0	1	1	0	1	FAT domain
PF02260	1	3	2	1	1	1	3	0	0	2	1	1	2	3	1	1	1	1	1	1	1	1	0	1	1	1	1	4	1	FATC domain
PF02263	0	1	0	0	0	0	0	0	0	0	0	0	0	0	0	0	0	0	0	0	0	0	0	0	0	0	0	0	0	Guanylate-binding protein, N-terminal domain
PF02265	0	1	0	0	0	0	0	0	0	2	0	0	0	0	0	0	0	0	0	0	0	0	0	0	0	0	0	0	0	S1/P1 Nuclease
PF02268	0	1	1	1	1	1	1	1	1	1	1	0	1	0	10	0	1	2	1	1	1	1	1	1	1	1	1	1	1	Transcription initiation factor IIA, gamma subunit, helical domain
PF02269	1	2	2	2	1	1	2	2	1	2	2	2	3	1	1	1	2	2	3	1	2	2	1	2	1	2	1	1	1	Transcription initiation factor IID, 18kD subunit
PF02270	1	1	2	1	1	1	1	1	1	1	1	1	1	1	1	1	0	1	3	1	2	1	1	1	1	1	1	2	1	TFIIF, beta subunit HTH domain
PF02271	0	1	1	0	0	0	0	0	0	1	0	0	0	0	0	0	0	0	0	0	0	0	0	0	0	0	0	0	0	Ubiquinol-cytochrome C reductase complex 14kD subunit
PF02274	0	0	0	0	0	0	0	0	0	0	0	0	0	1	0	0	0	0	0	0	0	0	0	0	0	0	0	0	0	Arginine deiminase
PF02284	0	1	1	0	0	0	0	0	0	1	0	0	0	0	0	0	0	0	0	0	0	0	0	0	0	0	0	0	0	Cytochrome c oxidase subunit Va
PF02291	1	0	0	1	1	1	1	1	1	1	1	1	1	1	1	1	1	1	1	2	1	1	1	2	2	1	1	1	1	Transcription initiation factor IID, 31kD subunit
PF02296	0	0	0	0	0	0	0	0	0	1	0	0	0	0	0	0	0	0	0	0	0	0	0	0	0	0	0	0	0	Alpha adaptin AP2, C-terminal domain
PF02297	0	1	1	0	0	0	0	0	0	2	0	0	0	0	0	0	0	0	0	0	0	0	0	0	0	0	0	0	0	Cytochrome oxidase c subunit VIb
PF02301	0	1	1	0	0	0	0	0	0	1	0	0	0	2	0	0	0	0	0	0	0	0	0	0	0	0	0	0	0	HORMA domain
PF02310	0	0	1	0	0	0	0	0	0	1	0	0	0	0	1	0	0	0	0	0	0	0	0	0	0	0	0	0	0	B12 binding domain
PF02311	0	0	0	0	0	0	0	0	0	0	0	0	0	0	1	0	0	0	0	0	0	0	0	0	0	0	0	0	0	AraC-like ligand binding domain
PF02319	3	2	2	2	3	2	2	1	2	2	2	2	2	2	2	2	2	2	2	2	2	2	2	2	2	1	2	2	2	E2F/DP family winged-helix DNA-binding domain
PF02326	0	0	1	0	0	0	0	0	0	0	0	0	0	0	0	0	0	0	0	0	0	0	0	0	0	0	0	0	0	Plant ATP synthase F0
PF02330	0	1	1	0	0	0	0	0	0	1	0	0	0	0	0	0	0	0	0	0	0	0	0	0	0	0	0	0	0	Mitochondrial glycoprotein
PF02338	1	1	2	0	0	0	1	1	0	3	0	0	0	0	0	0	0	0	0	0	0	0	0	0	0	0	0	0	0	OTU-like cysteine protease
PF02347	0	0	1	0	0	0	0	0	0	1	0	0	0	0	0	0	0	0	0	0	0	0	0	0	0	0	0	0	0	Glycine cleavage system P-protein
PF02353	0	0	0	0	0	0	1	1	2	0	0	0	0	0	0	0	0	0	0	0	0	0	0	0	0	0	0	0	1	Mycolic acid cyclopropane synthetase
PF02358	1	1	3	1	1	1	1	1	1	1	1	1	1	0	0	0	1	0	1	1	1	1	3	1	1	1	1	1	1	Trehalose-phosphatase
PF02359	0	1	1	0	1	0	0	0	0	1	0	0	0	0	0	0	0	0	1	1	0	0	0	0	0	0	0	1	0	Cell division protein 48 (CDC48), N-terminal domain
PF02366	1	3	2	1	2	1	2	1	1	1	1	1	2	0	0	1	1	1	2	2	1	1	1	1	0	2	1	2	1	Dolichyl-phosphate-mannose-protein mannosyltransferase
PF02373	0	1	0	0	0	0	0	0	0	3	0	0	0	0	0	0	0	0	0	0	0	0	0	0	0	0	0	0	0	JmjC domain, hydroxylase
PF02374	0	1	1	1	0	0	0	0	0	1	1	0	0	0	0	0	1	1	0	0	0	0	0	2	0	0	0	0	0	Anion-transporting ATPase
PF02375	0	0	0	0	0	0	0	0	0	1	0	0	0	0	0	0	0	0	0	0	0	0	0	0	0	0	0	0	0	jmjN domain
PF02383	2	2	1	2	1	2	1	1	2	3	2	2	1	2	2	1	2	1	2	1	2	2	2	3	1	2	2	2	2	SacI homology domain
PF02384	0	0	0	0	0	0	0	1	0	0	0	0	0	0	0	0	0	0	0	0	0	0	0	0	0	0	0	0	0	N-6 DNA Methylase
PF02389	0	0	0	1	0	0	0	0	0	0	0	0	0	0	0	0	0	0	0	0	0	0	0	0	0	0	0	0	0	Cornifin (SPRR) family
PF02390	1	1	1	1	1	1	1	1	1	1	1	1	1	1	1	1	0	1	1	1	1	1	1	0	1	1	1	1	1	Putative methyltransferase
PF02391	0	0	1	0	0	0	0	0	0	0	0	0	0	0	0	0	0	0	0	0	0	0	0	0	0	0	0	0	0	MoaE protein
PF02403	1	1	2	0	1	1	1	1	1	0	0	1	1	0	1	1	0	0	1	1	1	1	0	2	1	1	1	1	1	Seryl-tRNA synthetase N-terminal domain
PF02407	4	0	0	0	0	0	0	0	0	0	0	0	0	0	0	0	0	0	0	0	1	0	0	1	0	0	0	0	0	Putative viral replication protein
PF02410	0	1	1	0	0	0	0	0	0	1	0	0	0	0	0	0	0	0	0	0	0	0	0	0	0	0	0	0	0	Ribosomal silencing factor during starvation
PF02417	0	0	0	0	0	0	0	0	0	1	0	0	0	0	0	0	0	0	0	0	0	0	0	0	0	0	0	0	0	Chromate transporter
PF02421	1	2	3	2	2	2	1	1	2	3	2	1	2	1	1	1	3	3	3	2	2	1	2	2	2	1	2	2	2	Ferrous iron transport protein B
PF02434	0	0	0	0	0	0	0	0	0	2	0	0	0	0	0	0	0	0	0	0	0	0	0	0	0	0	0	0	0	Fringe-like
PF02441	0	1	1	0	0	0	0	0	0	1	0	0	0	0	0	0	0	0	0	0	0	0	0	0	0	0	0	0	0	Flavoprotein
PF02450	0	1	1	1	0	0	1	1	0	1	1	0	1	0	0	0	1	0	1	0	0	1	0	1	1	0	0	1	0	Lecithin:cholesterol acyltransferase
PF02460	0	0	0	0	0	0	0	0	0	1	0	0	0	0	0	0	0	0	0	0	0	0	0	0	0	0	0	0	0	Patched family
PF02463	7	6	6	5	5	5	6	6	6	5	4	6	3	8	4	3	6	7	7	6	4	5	6	2	5	6	6	5	3	RecF/RecN/SMC N terminal domain
PF02466	0	3	3	1	0	1	0	0	1	3	1	1	1	0	0	0	1	1	0	0	0	1	0	1	1	1	0	0	1	Tim17/Tim22/Tim23/Pmp24 family
PF02469	0	1	1	0	0	0	0	0	0	3	0	0	0	0	0	0	0	0	0	0	0	0	0	0	0	0	0	0	0	Fasciclin domain
PF02472	0	0	0	0	0	0	0	0	0	0	0	0	0	0	1	0	0	0	0	0	0	0	0	0	0	0	0	0	0	Biopolymer transport protein ExbD/TolR
PF02475	1	1	2	2	2	1	2	1	0	2	1	1	2	0	1	1	1	1	2	1	2	2	1	1	1	1	1	3	0	Met-10+ like-protein
PF02485	0	0	0	0	0	0	0	0	0	3	0	0	0	0	0	0	0	0	0	0	0	0	0	0	0	0	0	0	0	Core-2/I-Branching enzyme
PF02492	1	0	1	1	0	1	0	0	1	1	1	1	1	2	1	1	1	0	1	1	1	1	1	1	1	1	1	2	1	CobW/HypB/UreG, nucleotide-binding domain
PF02493	0	0	0	0	0	0	0	0	0	3	0	0	0	0	0	0	0	0	0	0	0	0	0	0	0	0	0	0	0	MORN repeat
PF02516	0	1	1	0	0	0	1	1	0	1	0	0	0	0	0	0	0	0	0	0	0	0	0	0	1	0	0	0	0	Oligosaccharyl transferase STT3 subunit
PF02517	0	0	0	0	0	0	0	0	0	0	2	0	0	0	0	0	2	0	0	0	2	0	0	0	0	0	0	0	0	Type II CAAX prenyl endopeptidase Rce1-like
PF02518	3	2	4	3	3	3	3	4	3	10	3	3	2	6	2	1	3	3	3	3	4	3	3	1	3	4	2	3	3	Histidine kinase-, DNA gyrase B-, and HSP90-like ATPase
PF02525	0	0	0	0	0	0	0	0	0	1	0	0	0	0	0	0	0	0	0	0	0	0	0	0	0	0	0	0	0	Flavodoxin-like fold
PF02535	0	1	3	1	1	1	1	1	1	3	1	1	1	0	1	1	1	1	1	1	0	0	1	1	2	1	1	1	1	ZIP Zinc transporter
PF02537	0	0	0	0	0	0	0	0	0	1	0	0	0	0	0	0	0	0	0	0	0	0	0	0	0	0	0	0	0	CrcB-like protein, Camphor Resistance (CrcB)
PF02540	0	1	0	0	0	0	0	0	0	1	0	0	0	0	0	0	0	0	0	0	0	0	0	0	0	0	0	0	0	NAD synthase
PF02544	1	1	4	0	0	0	0	0	0	2	0	0	0	0	0	1	0	0	0	0	0	0	0	0	0	0	1	0	0	3-oxo-5-alpha-steroid 4-dehydrogenase
PF02545	0	1	2	0	0	0	0	0	0	1	0	0	0	0	0	0	0	0	0	0	0	0	0	0	0	0	0	0	0	Maf-like protein
PF02550	0	0	0	0	0	0	0	0	0	1	0	0	0	0	0	0	0	0	0	0	0	0	0	0	0	0	0	0	0	Acetyl-CoA hydrolase/transferase N-terminal domain
PF02551	0	0	1	0	0	1	1	0	1	1	0	0	1	2	0	0	1	0	1	0	1	0	0	1	0	1	1	1	1	Acyl-CoA thioesterase
PF02566	0	0	0	0	0	0	0	0	0	0	0	0	0	1	0	0	0	0	0	0	0	0	0	0	0	0	0	0	0	OsmC-like protein
PF02568	0	0	0	0	0	0	0	0	0	0	0	1	0	0	0	0	0	0	0	0	0	0	0	0	0	0	0	0	0	Thiamine biosynthesis protein (ThiI)
PF02569	0	0	1	0	0	0	0	0	0	0	0	0	0	0	0	0	0	0	0	0	0	0	0	0	0	0	0	0	0	Pantoate-beta-alanine ligase
PF02580	1	1	1	1	1	0	0	0	2	1	1	1	1	0	0	0	1	2	1	1	1	1	0	1	0	0	0	1	2	D-Tyr-tRNA(Tyr) deacylase
PF02582	1	2	2	1	1	1	1	1	1	3	1	1	0	2	1	0	1	1	2	0	1	1	1	1	1	1	1	1	1	RMND1/Sif2-Sif3/Mrx10, DUF155
PF02585	1	1	1	0	1	1	1	1	1	1	0	1	1	1	0	1	0	0	1	1	1	1	0	1	1	1	1	0	1	GlcNAc-PI de-N-acetylase
PF02586	0	0	0	0	0	0	0	0	0	1	0	0	0	0	0	0	0	0	0	0	0	0	0	0	0	0	0	0	0	SOS response associated peptidase (SRAP)
PF02588	0	0	0	0	0	0	0	0	0	0	0	0	0	0	1	0	0	0	0	0	0	0	0	0	0	0	0	0	0	Uncharacterised 5xTM membrane BCR, YitT family COG1284
PF02594	1	1	1	0	0	1	1	1	1	0	1	1	1	1	1	0	0	1	1	0	0	0	0	0	0	1	0	0	1	Uncharacterised ACR, YggU family COG1872
PF02597	0	1	0	0	0	1	0	0	0	0	0	0	0	0	0	0	0	0	0	0	0	0	0	2	1	0	0	0	0	ThiS family
PF02602	0	0	0	0	0	0	0	0	0	1	0	0	0	0	0	0	0	0	0	0	0	0	0	0	0	0	0	0	0	Uroporphyrinogen-III synthase HemD
PF02617	0	0	1	0	0	0	0	0	0	1	0	0	0	0	0	0	0	0	0	0	0	0	0	0	0	0	0	0	0	ATP-dependent Clp protease adaptor protein ClpS
PF02627	0	0	0	0	0	0	0	0	0	0	0	0	0	1	0	0	0	0	0	0	0	0	0	0	0	0	0	0	0	Carboxymuconolactone decarboxylase family
PF02628	0	1	1	0	0	0	0	0	0	1	0	0	0	0	0	0	0	0	0	0	0	0	0	0	0	0	0	0	0	Cytochrome oxidase assembly protein
PF02629	0	1	2	0	0	0	0	0	0	1	0	0	0	0	0	0	0	0	0	0	0	0	0	0	0	0	0	0	0	CoA binding domain
PF02630	0	1	0	0	0	0	0	0	0	1	0	0	0	0	0	0	0	0	0	0	0	0	0	0	0	0	0	0	0	SCO1/SenC
PF02631	0	0	0	0	0	0	0	0	0	0	0	0	0	1	0	0	0	0	0	0	0	0	0	0	0	0	0	0	0	RecX family
PF02636	0	0	1	0	0	0	0	0	0	0	0	0	0	0	0	0	0	0	0	0	0	0	0	0	0	0	0	0	0	Putative S-adenosyl-L-methionine-dependent methyltransferase
PF02655	0	0	0	0	0	0	1	0	0	1	0	0	0	0	0	0	0	0	0	0	0	0	0	0	0	1	0	0	0	ATP-grasp domain
PF02656	2	1	0	1	0	1	1	1	1	0	1	2	1	2	1	0	1	1	1	0	1	1	0	1	1	1	1	1	1	Domain of unknown function (DUF202)
PF02666	0	1	2	1	0	0	1	1	0	1	1	1	0	0	0	0	1	1	1	0	0	1	0	0	2	1	0	1	0	Phosphatidylserine decarboxylase
PF02668	0	0	0	0	0	0	0	0	0	2	0	0	0	0	0	0	0	0	0	0	0	0	0	0	0	0	0	0	0	Taurine catabolism dioxygenase TauD, TfdA family
PF02671	1	1	1	1	0	1	1	1	1	1	1	1	1	1	1	1	1	1	1	1	2	1	1	1	1	0	1	1	1	Paired amphipathic helix repeat
PF02676	0	0	0	0	0	0	0	0	0	1	0	0	0	0	0	0	0	0	0	0	0	1	0	0	0	0	0	0	0	Methyltransferase TYW3
PF02678	0	0	1	0	0	0	0	0	0	1	0	0	0	1	0	0	0	0	0	0	0	0	0	0	0	0	0	0	0	Pirin
PF02687	0	0	0	0	0	0	0	0	0	1	0	0	0	0	0	0	0	0	0	0	0	0	0	0	0	0	0	0	0	FtsX-like permease family
PF02706	0	0	0	0	0	0	0	0	0	0	0	0	0	1	0	0	0	0	0	0	0	0	0	0	0	0	0	0	0	Chain length determinant protein
PF02714	1	1	1	0	1	1	1	1	1	0	1	1	1	1	1	0	1	1	1	1	1	2	1	2	1	1	1	1	1	Calcium-dependent channel, 7TM region, putative phosphate
PF02719	0	0	1	0	0	0	0	0	0	1	0	0	0	0	1	0	0	0	0	1	0	0	0	0	0	0	0	0	1	Polysaccharide biosynthesis protein
PF02724	0	1	0	0	0	0	0	0	0	0	0	0	0	0	0	0	0	0	0	0	0	0	0	0	0	0	0	0	0	CDC45-like protein
PF02731	0	1	1	0	0	1	0	0	0	1	0	0	0	0	0	0	0	0	1	0	1	1	0	0	0	0	0	1	0	SKIP/SNW domain
PF02732	2	2	2	1	2	2	2	2	2	2	2	2	2	2	8	2	2	2	2	3	1	2	2	3	1	2	2	2	2	ERCC4 domain
PF02735	0	0	0	0	0	0	0	0	0	2	0	0	0	0	0	0	0	0	0	0	0	0	0	0	0	0	0	0	0	Ku70/Ku80 beta-barrel domain
PF02736	0	0	0	1	0	1	0	0	1	0	1	0	0	0	0	0	1	1	0	0	1	1	0	0	0	0	0	0	0	Myosin N-terminal SH3-like domain
PF02737	0	2	1	0	0	0	0	0	0	2	0	0	0	0	0	0	0	0	0	0	0	0	0	0	0	0	0	0	0	3-hydroxyacyl-CoA dehydrogenase, NAD binding domain
PF02738	0	0	1	0	0	0	0	0	0	0	0	0	0	0	0	0	0	0	0	0	0	0	0	0	0	0	0	0	0	Molybdopterin cofactor-binding domain
PF02747	1	1	1	1	1	1	1	1	1	0	1	1	1	0	1	1	1	1	2	1	1	1	1	1	1	1	1	1	1	Proliferating cell nuclear antigen, C-terminal domain
PF02749	0	0	0	0	0	0	0	0	0	1	0	0	0	0	0	0	0	0	0	0	0	0	0	0	0	0	0	0	0	Quinolinate phosphoribosyl transferase, N-terminal domain
PF02751	1	1	1	1	1	1	1	1	1	1	1	1	1	1	11	1	1	0	1	1	1	1	1	1	1	1	1	1	1	Transcription initiation factor IIA, gamma subunit
PF02752	0	0	3	1	0	0	0	0	0	0	0	0	0	0	0	0	0	0	0	0	0	0	0	0	0	0	0	0	0	Arrestin (or S-antigen), C-terminal domain
PF02753	0	0	0	0	0	0	0	0	0	0	0	0	0	1	0	0	0	0	0	0	0	0	0	0	0	0	0	0	0	Pili assembly chaperone PapD, C-terminal domain
PF02755	0	0	0	0	0	0	0	0	0	2	0	1	0	0	0	0	0	0	0	0	0	0	0	0	0	0	0	0	0	RPEL repeat
PF02759	0	0	1	0	0	0	0	0	0	1	0	0	0	0	0	0	0	0	0	0	0	0	0	0	0	0	0	0	0	RUN domain
PF02765	0	1	1	1	0	0	0	0	0	0	0	0	1	0	0	0	0	0	1	0	1	0	0	0	0	0	1	1	0	Telomeric single stranded DNA binding POT1/CDC13
PF02770	0	3	4	0	0	0	0	0	0	7	0	0	0	0	0	0	0	0	0	0	0	0	0	0	0	0	0	0	0	Acyl-CoA dehydrogenase, middle domain
PF02771	0	2	2	0	0	0	0	0	0	5	0	0	0	0	0	0	0	0	0	0	0	0	0	0	0	0	0	0	0	Acyl-CoA dehydrogenase, N-terminal domain
PF02772	0	1	1	1	0	0	1	1	1	1	1	0	1	2	1	0	1	2	0	0	1	1	1	3	1	1	0	0	1	S-adenosylmethionine synthetase, central domain
PF02773	0	1	1	1	0	0	1	1	1	1	1	0	1	2	1	0	1	1	0	0	1	1	1	3	1	1	0	0	1	S-adenosylmethionine synthetase, C-terminal domain
PF02774	0	0	1	0	0	0	0	0	0	0	0	0	0	0	0	0	0	0	0	0	0	0	0	0	0	0	0	0	0	Semialdehyde dehydrogenase, dimerisation domain
PF02775	0	0	3	0	0	0	0	0	0	1	0	0	0	1	0	0	0	1	0	0	0	0	1	2	2	1	0	0	0	Thiamine pyrophosphate enzyme, C-terminal TPP binding domain
PF02776	0	0	1	0	0	0	0	0	0	1	0	0	0	0	0	0	0	0	0	0	0	0	0	0	0	0	0	0	0	Thiamine pyrophosphate enzyme, N-terminal TPP binding domain
PF02777	1	2	3	1	1	1	1	1	1	2	1	1	1	4	1	1	0	1	1	1	1	1	0	1	1	1	1	1	1	Iron/manganese superoxide dismutases, C-terminal domain
PF02778	0	0	0	0	0	0	0	0	0	1	0	0	0	0	0	0	0	0	0	0	0	0	0	0	0	0	0	0	0	tRNA intron endonuclease, N-terminal domain
PF02779	2	4	5	2	1	2	2	2	2	4	2	2	2	1	0	0	2	2	3	0	1	2	2	2	2	2	2	2	2	Transketolase, pyrimidine binding domain
PF02780	2	3	3	1	0	1	1	1	1	3	1	2	1	1	0	0	2	2	1	0	1	1	1	2	1	1	1	1	1	Transketolase, C-terminal domain
PF02781	1	1	1	1	1	1	1	1	1	1	0	1	0	2	0	1	1	0	1	1	1	1	1	1	0	1	1	1	1	Glucose-6-phosphate dehydrogenase, C-terminal domain
PF02782	0	1	1	0	0	0	0	0	0	1	0	0	0	0	0	0	0	0	0	0	0	0	0	0	0	0	0	0	0	FGGY family of carbohydrate kinases, C-terminal domain
PF02784	0	0	0	0	0	0	0	0	0	1	0	0	0	0	0	0	0	0	0	0	0	0	0	0	0	0	0	0	0	Pyridoxal-dependent decarboxylase, pyridoxal binding domain
PF02785	0	1	3	0	0	0	1	1	0	1	1	0	1	0	0	0	1	0	1	0	1	1	0	2	1	1	0	1	0	Biotin carboxylase C-terminal domain
PF02786	0	1	2	1	1	0	1	1	0	1	1	0	1	0	0	0	1	2	1	1	0	1	0	2	1	1	0	1	0	Carbamoyl-phosphate synthase L chain, ATP binding domain
PF02789	0	1	0	0	0	1	0	0	0	0	0	0	0	0	0	0	0	0	1	0	0	1	0	0	1	0	1	1	0	Cytosol aminopeptidase family, N-terminal domain
PF02790	0	0	1	0	0	0	0	0	0	0	0	0	0	0	0	0	0	0	0	0	0	0	0	0	0	0	0	0	0	Cytochrome C oxidase subunit II, transmembrane domain
PF02791	0	0	1	0	0	0	1	1	0	0	0	0	0	0	0	0	0	0	2	0	0	1	0	0	0	0	0	1	0	DDT domain
PF02792	0	1	1	0	0	0	0	0	0	1	0	0	0	0	0	0	0	0	0	0	0	0	0	0	0	0	0	0	0	Mago nashi protein
PF02798	0	1	2	0	0	0	0	0	0	2	0	0	0	0	0	0	0	0	0	0	0	0	0	0	0	0	0	0	0	Glutathione S-transferase, N-terminal domain
PF02799	1	0	1	1	3	1	1	1	1	0	1	1	1	1	0	1	1	0	1	3	1	1	1	0	1	1	1	1	1	Myristoyl-CoA:protein N-myristoyltransferase, C-terminal domain
PF02800	1	1	1	1	1	1	1	1	1	1	1	1	1	1	1	0	1	1	2	1	1	1	1	1	1	1	1	2	1	Glyceraldehyde 3-phosphate dehydrogenase, C-terminal domain
PF02801	0	1	2	0	0	0	0	0	0	1	0	0	0	0	1	0	0	0	0	0	0	0	0	0	0	0	0	0	0	Beta-ketoacyl synthase, C-terminal domain
PF02803	0	2	3	0	1	1	0	0	1	3	0	0	1	1	0	0	0	0	1	1	0	1	0	1	1	1	0	1	1	Thiolase, C-terminal domain
PF02806	0	0	1	0	0	0	0	0	0	1	0	0	0	0	0	0	0	0	0	0	0	0	0	0	0	0	0	0	0	Alpha amylase, C-terminal all-beta domain
PF02809	0	0	3	0	0	0	0	0	0	2	0	0	0	0	0	0	0	0	0	0	0	0	0	0	1	1	0	0	0	Ubiquitin interaction motif
PF02810	0	0	0	0	0	0	0	0	0	1	0	0	0	0	1	0	0	0	0	0	0	0	0	0	0	0	0	0	0	SEC-C motif
PF02812	0	0	0	0	0	0	0	0	0	1	0	0	0	0	0	0	0	0	0	0	0	0	0	0	0	0	0	0	0	Glu/Leu/Phe/Val dehydrogenase, dimerisation domain
PF02815	1	2	3	1	1	1	1	1	1	1	1	1	1	0	0	0	1	0	2	1	1	1	1	1	1	2	1	2	1	MIR domain
PF02817	0	2	2	0	0	0	0	0	0	1	0	0	0	0	0	0	0	0	0	0	0	0	0	0	0	0	0	0	0	e3 binding domain
PF02823	0	0	1	0	0	0	0	0	0	1	0	0	0	0	0	0	0	0	0	0	0	0	0	0	0	0	0	0	0	ATP synthase, Delta/Epsilon chain, beta-sandwich domain
PF02824	2	3	3	2	1	2	1	1	2	3	2	2	2	2	1	1	2	2	3	1	2	2	1	3	2	1	2	2	2	TGS domain
PF02826	0	2	2	0	0	0	1	1	0	2	0	0	0	0	0	0	0	0	0	0	0	0	0	0	0	0	0	0	0	D-isomer specific 2-hydroxyacid dehydrogenase, NAD binding domain
PF02833	1	0	1	0	0	1	1	1	2	0	1	1	1	1	1	0	1	1	1	0	1	2	0	2	0	1	1	1	1	DHHA2 domain
PF02840	0	1	1	0	0	0	0	0	0	1	0	0	0	0	0	0	0	0	0	0	0	0	0	0	0	0	0	0	0	Prp18 domain
PF02845	0	2	2	1	0	0	0	0	0	3	0	0	0	2	0	0	0	0	0	0	0	0	0	0	0	0	0	0	1	CUE domain
PF02847	0	2	2	0	0	0	0	0	0	2	0	0	0	0	0	0	0	0	0	0	0	0	0	0	0	0	0	0	0	MA3 domain
PF02852	0	2	2	0	0	0	2	2	0	3	1	0	1	0	0	0	1	1	2	0	1	1	1	1	1	1	0	1	0	Pyridine nucleotide-disulphide oxidoreductase, dimerisation domain
PF02854	0	3	4	1	1	1	1	1	1	3	1	1	0	1	0	0	1	1	0	1	2	0	0	0	0	0	1	0	0	MIF4G domain
PF02861	0	1	1	1	0	1	1	0	0	0	0	1	0	2	0	0	0	0	1	0	1	0	0	0	0	0	1	1	2	Clp amino terminal domain, pathogenicity island component
PF02862	0	0	1	0	0	0	0	0	0	0	0	0	0	0	0	0	0	0	0	0	0	0	0	0	0	0	0	0	0	DDHD domain
PF02866	0	1	2	0	0	0	0	0	0	1	0	0	0	0	0	0	0	0	0	0	0	0	0	0	0	0	0	0	0	lactate/malate dehydrogenase, alpha/beta C-terminal domain
PF02867	1	1	1	2	1	1	1	1	2	1	2	1	1	0	2	0	0	1	1	1	1	1	2	1	2	0	1	1	2	Ribonucleotide reductase, barrel domain
PF02874	2	4	4	2	2	2	2	2	2	3	2	2	2	2	2	0	1	2	2	2	2	2	2	2	2	2	2	2	2	ATP synthase alpha/beta family, beta-barrel domain
PF02878	0	2	1	0	0	1	0	0	0	3	0	0	2	1	0	0	0	0	0	0	0	0	0	2	2	2	0	0	0	Phosphoglucomutase/phosphomannomutase, alpha/beta/alpha domain I
PF02879	1	1	1	0	0	2	0	0	0	2	0	1	1	1	0	0	0	0	0	0	0	0	0	1	0	1	1	0	0	Phosphoglucomutase/phosphomannomutase, alpha/beta/alpha domain II
PF02880	1	1	2	0	0	1	0	0	1	3	0	1	1	1	0	0	0	0	0	0	0	1	0	1	1	1	0	0	0	Phosphoglucomutase/phosphomannomutase, alpha/beta/alpha domain III
PF02881	1	1	2	1	0	1	1	1	1	1	1	1	1	2	1	1	1	1	1	1	1	1	0	1	1	1	1	2	1	SRP54-type protein, helical bundle domain
PF02882	0	1	0	0	0	0	0	0	0	1	0	0	0	0	0	0	0	0	0	0	0	0	0	0	0	0	0	0	0	Tetrahydrofolate dehydrogenase/cyclohydrolase, NAD(P)-binding domain
PF02883	0	0	1	0	0	0	0	0	0	2	0	0	0	0	0	0	0	0	0	0	0	0	0	0	0	0	0	0	0	Adaptin C-terminal domain
PF02887	0	1	1	0	0	0	0	0	0	4	0	0	0	0	0	0	0	0	0	0	0	0	0	0	0	0	0	0	0	Pyruvate kinase, alpha/beta domain
PF02889	1	4	3	1	1	3	0	1	1	4	0	1	1	1	1	0	0	1	1	0	1	3	0	0	2	0	3	2	2	Sec63 Brl domain
PF02891	0	1	2	0	0	0	0	0	0	1	0	0	0	0	0	0	0	0	0	0	0	0	0	0	0	0	0	0	0	MIZ/SP-RING zinc finger
PF02892	0	0	0	0	0	0	0	0	1	0	0	0	0	1	0	0	0	0	0	0	5	0	0	0	0	0	0	0	0	BED zinc finger
PF02893	0	0	2	0	0	0	1	1	0	3	0	0	1	0	0	0	0	0	0	0	0	0	0	0	0	0	0	0	0	GRAM domain
PF02897	0	0	0	0	0	0	0	0	0	4	0	0	0	0	0	0	0	0	0	0	0	0	0	0	0	0	0	0	0	Prolyl oligopeptidase, N-terminal beta-propeller domain
PF02902	0	2	5	1	1	1	1	1	1	3	1	1	1	0	1	0	1	5	1	1	1	1	1	1	1	1	1	0	1	Ulp1 protease family, C-terminal catalytic domain
PF02906	0	1	1	0	1	1	1	1	1	1	1	0	1	2	0	1	1	0	1	1	0	1	1	1	1	0	1	1	1	Iron only hydrogenase large subunit, C-terminal domain
PF02910	0	1	1	0	0	0	0	0	0	1	0	0	0	0	0	0	0	0	0	0	0	0	0	0	0	0	0	0	0	Fumarate reductase flavoprotein C-term
PF02913	0	0	1	0	0	0	0	0	0	0	0	0	0	0	0	0	0	0	0	0	0	0	0	0	0	0	0	0	0	FAD linked oxidases, C-terminal domain
PF02915	0	0	0	0	1	1	0	0	0	0	0	0	0	0	1	0	0	0	0	1	0	0	0	0	0	0	0	0	0	Rubrerythrin
PF02919	0	1	1	0	0	0	0	0	0	1	0	0	0	0	0	0	0	0	0	0	0	0	0	0	0	0	0	0	0	Eukaryotic DNA topoisomerase I, DNA binding fragment
PF02921	0	0	1	0	0	0	0	0	0	1	0	0	0	0	0	0	0	0	0	0	0	0	0	0	0	0	0	0	0	Ubiquinol cytochrome reductase transmembrane region
PF02922	0	0	1	0	0	0	0	0	0	2	0	0	0	0	0	0	0	0	0	0	0	0	0	0	0	0	0	0	0	Carbohydrate-binding module 48 (Isoamylase N-terminal domain)
PF02926	0	1	1	0	1	1	1	1	1	1	0	0	1	0	0	1	0	0	0	0	0	1	0	2	0	1	1	0	0	THUMP domain
PF02933	0	1	2	0	0	0	0	0	0	2	0	0	1	0	0	0	0	0	0	0	0	0	0	0	0	0	0	0	0	Cell division protein 48 (CDC48), domain 2
PF02934	0	0	1	0	0	0	0	0	0	0	0	0	0	0	0	0	0	0	0	0	0	0	0	0	0	0	0	0	0	GatB/GatE catalytic domain
PF02935	0	1	0	0	0	0	0	0	0	0	0	0	0	0	0	0	0	0	0	0	0	0	0	0	0	0	0	0	0	Cytochrome c oxidase subunit VIIc
PF02936	0	1	0	0	0	0	0	0	0	1	0	0	0	0	0	0	0	0	0	0	0	0	0	0	0	0	0	0	0	Cytochrome c oxidase subunit IV
PF02939	0	1	1	0	0	0	0	0	0	1	0	0	0	0	0	0	0	0	0	0	0	0	0	0	0	0	0	0	0	UcrQ family
PF02940	0	1	1	0	0	0	1	1	0	0	0	0	1	0	0	1	0	0	0	0	0	0	1	0	0	0	0	0	1	mRNA capping enzyme, beta chain
PF02945	0	0	0	0	0	0	0	0	0	0	0	0	0	0	0	0	0	0	0	0	1	0	0	0	0	0	0	0	0	Recombination endonuclease VII
PF02953	0	1	1	0	0	0	1	1	0	4	0	0	0	0	0	0	0	0	0	0	0	0	0	0	0	0	0	0	0	Tim10/DDP family zinc finger
PF02966	0	1	1	1	0	1	1	1	0	1	0	0	0	1	0	0	0	0	1	0	0	1	0	0	0	0	1	0	0	Mitosis protein DIM1
PF02969	1	2	1	2	2	3	2	2	1	6	2	1	2	1	1	1	1	1	2	2	1	1	1	1	1	2	2	2	1	TATA box binding protein associated factor (TAF)
PF02970	0	0	1	0	0	0	0	1	0	1	1	0	0	0	0	0	1	0	1	0	0	0	0	0	0	0	0	1	0	Tubulin binding cofactor A
PF02978	1	1	1	1	1	1	1	1	1	1	1	2	1	3	1	1	1	1	1	1	1	1	1	1	1	1	1	2	1	Signal peptide binding domain
PF02984	1	0	2	1	1	1	1	1	1	2	1	1	1	1	1	1	1	0	1	2	1	1	0	1	1	1	1	1	1	Cyclin, C-terminal domain
PF02985	0	0	2	0	0	0	0	0	0	6	0	0	0	0	0	0	0	0	0	0	0	0	0	0	0	0	1	0	0	HEAT repeat
PF02991	0	1	1	0	0	0	0	0	0	1	0	0	0	0	0	0	0	0	0	0	0	0	0	0	0	0	0	0	0	Autophagy protein Atg8 ubiquitin like
PF02996	0	2	2	0	0	0	0	0	0	2	0	0	0	0	0	0	0	0	0	0	0	0	0	0	0	0	0	0	0	Prefoldin subunit
PF03006	0	1	1	1	1	1	1	1	2	1	1	1	1	2	0	1	1	0	1	1	1	1	1	0	2	1	0	1	1	Haemolysin-III related
PF03009	1	1	1	1	1	1	1	0	1	1	1	1	1	1	0	0	1	1	1	1	1	1	2	1	0	1	0	1	1	Glycerophosphoryl diester phosphodiesterase family
PF03016	0	0	1	0	0	0	0	0	0	0	0	0	0	0	0	0	0	0	0	0	0	0	0	0	0	0	0	0	0	Exostosin family
PF03028	0	0	0	0	0	0	0	0	0	8	0	0	0	0	0	0	0	0	0	0	0	0	0	0	0	0	0	0	0	Dynein heavy chain region D6 P-loop domain
PF03029	2	2	3	2	2	3	2	2	3	2	2	2	3	2	2	2	3	2	5	3	2	3	2	2	2	3	3	5	3	Conserved hypothetical ATP binding protein
PF03031	3	4	4	2	2	4	3	4	6	6	3	3	3	3	2	3	3	2	3	2	1	4	2	4	1	3	3	3	4	NLI interacting factor-like phosphatase
PF03033	0	0	0	0	0	0	0	0	0	1	0	0	0	0	0	0	0	0	0	0	0	0	0	0	0	0	0	0	0	Glycosyltransferase family 28 N-terminal domain
PF03034	0	1	1	1	0	0	0	0	0	1	1	0	0	0	0	0	1	1	1	0	1	1	0	1	1	1	0	1	0	Phosphatidyl serine synthase
PF03050	0	0	0	0	0	0	0	0	0	0	0	0	0	0	0	0	0	0	0	0	1	0	0	0	0	0	0	0	0	Transposase IS66 family
PF03051	0	0	1	0	0	0	0	0	0	0	0	0	0	0	0	0	0	0	0	0	0	0	0	0	0	0	0	0	0	Peptidase C1-like family
PF03054	0	0	0	0	1	0	0	0	0	0	0	0	1	1	1	0	0	0	0	0	0	0	0	1	1	0	0	0	0	tRNA methyl transferase HUP domain
PF03055	0	0	1	0	0	0	0	0	0	1	0	0	0	0	0	0	0	0	0	0	0	0	0	0	0	0	0	0	0	Retinal pigment epithelial membrane protein
PF03061	0	0	0	0	0	0	0	0	0	2	0	0	0	0	1	0	0	0	0	0	0	0	0	0	0	0	0	0	0	Thioesterase superfamily
PF03062	1	3	3	2	1	2	0	1	1	2	4	2	2	2	0	1	3	1	4	3	0	3	1	3	1	1	2	3	2	MBOAT, membrane-bound O-acyltransferase family
PF03071	0	0	0	0	0	0	0	0	0	1	0	0	0	0	0	0	0	0	0	0	0	0	0	0	0	0	0	0	0	GNT-I family
PF03073	0	0	0	0	0	0	0	0	0	1	0	0	0	0	0	0	0	0	0	0	0	0	0	0	0	0	0	0	0	TspO/MBR family
PF03074	0	1	1	0	1	0	1	1	1	1	1	0	1	2	0	0	0	3	0	2	2	0	1	0	0	1	0	0	1	Glutamate-cysteine ligase
PF03081	0	1	1	0	0	0	0	0	0	3	0	0	0	0	0	0	0	0	0	0	0	0	0	0	0	0	0	0	0	Exo70 exocyst complex subunit
PF03083	0	1	0	0	0	0	0	0	0	2	0	0	0	0	0	0	0	0	0	0	0	0	0	0	0	0	0	0	0	Sugar efflux transporter for intercellular exchange
PF03091	0	1	0	1	1	1	0	0	0	1	1	0	1	0	0	0	2	0	1	1	1	1	0	1	1	1	0	0	0	CutA1 divalent ion tolerance protein
PF03095	1	1	2	1	1	1	1	1	1	1	1	0	1	1	3	0	1	1	1	1	1	1	1	0	1	1	1	1	1	Phosphotyrosyl phosphate activator (PTPA) protein
PF03097	0	1	3	0	0	0	0	0	0	2	0	0	0	0	0	0	0	0	0	0	0	0	0	0	0	0	0	0	0	BRO1-like domain
PF03099	0	1	1	1	1	0	1	1	0	2	1	0	1	0	0	0	1	0	1	1	1	1	0	1	1	1	0	1	0	Biotin/lipoate A/B protein ligase family
PF03101	0	1	0	0	0	0	0	0	0	0	0	0	0	0	0	0	0	0	0	0	0	0	0	0	0	0	0	0	0	FAR1 DNA-binding domain
PF03104	2	2	3	2	2	2	2	2	2	2	1	1	2	2	2	1	1	1	2	2	0	2	1	2	2	1	2	2	2	DNA polymerase family B, exonuclease domain
PF03105	0	0	0	0	1	0	0	0	0	0	0	0	0	0	0	0	0	0	2	1	0	1	0	2	0	0	0	2	0	SPX domain
PF03107	0	0	0	0	0	0	0	0	0	0	0	0	0	0	0	0	0	0	0	0	0	0	0	0	1	0	0	0	0	C1 domain
PF03108	0	0	0	0	0	0	1	0	0	0	0	0	0	0	0	0	0	0	0	0	0	0	0	0	0	0	0	0	0	MuDR family transposase
PF03109	0	3	3	0	0	0	1	1	0	5	1	0	2	0	0	0	1	1	1	0	0	1	0	0	0	0	0	1	0	ABC1 atypical kinase-like domain
PF03114	0	1	2	0	0	0	0	0	0	3	0	0	0	0	0	0	0	0	0	0	0	0	0	0	0	0	0	0	0	BAR domain
PF03124	1	1	2	2	1	1	1	1	1	1	1	1	1	0	1	1	1	0	1	1	1	1	1	2	0	0	1	0	1	EXS family
PF03126	1	1	1	1	1	1	1	1	0	1	1	1	10	0	1	1	1	1	1	0	0	1	0	1	1	1	1	1	0	Plus-3 domain
PF03127	0	0	0	0	0	0	0	0	0	2	0	0	0	0	0	0	0	0	0	0	0	0	0	0	0	0	0	0	0	GAT domain
PF03129	5	4	5	4	4	4	4	4	4	4	4	3	4	8	3	1	3	4	5	4	4	4	2	3	4	4	4	4	4	Anticodon binding domain
PF03130	2	1	1	1	0	1	1	1	0	1	1	1	1	0	1	0	0	0	2	1	3	1	0	1	0	1	1	3	1	PBS lyase HEAT-like repeat
PF03131	0	0	0	0	0	0	0	0	0	1	0	0	0	0	0	0	0	0	0	0	0	0	0	0	0	0	0	0	0	bZIP Maf transcription factor
PF03133	0	0	0	0	0	0	0	0	0	3	0	0	0	0	0	0	0	0	0	0	0	0	0	0	0	0	0	0	0	Tubulin-tyrosine ligase family
PF03134	2	1	1	2	2	2	1	1	2	1	2	2	2	3	0	2	1	1	2	2	2	2	1	1	1	3	2	2	2	TB2/DP1, HVA22 family
PF03142	1	2	3	0	1	1	1	1	1	4	1	1	1	1	5	1	1	1	1	2	1	1	1	0	1	1	1	1	1	Chitin synthase
PF03143	2	3	3	2	2	2	2	2	2	5	2	1	2	4	20	0	2	2	2	2	2	2	2	2	1	2	2	2	2	Elongation factor Tu C-terminal domain
PF03144	0	5	8	4	2	3	2	2	2	8	3	1	1	4	2	1	3	2	4	3	4	4	2	2	2	3	4	4	2	Elongation factor Tu domain 2
PF03147	0	1	1	0	0	0	0	0	0	1	0	0	0	0	0	0	0	0	0	0	0	0	0	0	0	0	0	0	0	Ferredoxin-fold anticodon binding domain
PF03151	0	3	4	1	1	1	1	0	1	7	0	0	1	2	4	0	0	0	1	1	1	2	0	0	1	0	1	1	1	Triose-phosphate Transporter family
PF03152	1	1	1	1	1	1	1	1	1	1	1	1	1	1	1	0	1	1	1	1	1	1	1	1	1	1	1	1	1	Ubiquitin fusion degradation protein UFD1
PF03159	1	4	1	1	1	1	1	0	1	1	1	1	0	0	1	2	1	1	2	1	1	1	6	0	1	1	1	1	1	XRN 5'-3' exonuclease N-terminus
PF03162	0	0	0	0	0	0	0	0	0	4	0	0	0	0	0	0	0	0	0	0	0	0	0	0	0	0	0	0	0	Tyrosine phosphatase family
PF03167	1	1	1	0	1	1	1	1	1	2	1	1	1	0	1	1	1	1	1	1	1	1	1	0	1	1	1	1	1	Uracil DNA glycosylase superfamily
PF03177	0	0	0	0	0	0	0	0	0	1	0	0	0	0	0	0	0	0	0	0	0	0	0	0	0	0	0	0	0	Non-repetitive/WGA-negative nucleoporin C-terminal
PF03178	1	3	3	1	1	2	1	1	1	3	2	1	0	0	1	1	2	0	0	1	1	2	0	1	1	1	2	0	1	CPSF A subunit region
PF03179	0	1	1	1	1	1	0	0	0	1	0	0	1	0	0	0	0	0	1	1	1	1	0	2	1	0	1	1	0	Vacuolar (H+)-ATPase G subunit
PF03184	0	0	0	0	0	0	0	0	0	0	0	0	0	0	0	0	0	0	0	0	116	1	50	0	0	0	0	0	0	DDE superfamily endonuclease
PF03188	0	0	1	0	0	0	0	0	0	1	0	0	0	0	0	0	0	0	0	0	0	0	0	0	0	0	0	0	0	Eukaryotic cytochrome b561
PF03190	0	0	1	0	0	0	0	0	0	1	0	0	0	0	0	0	0	0	0	0	0	0	0	0	0	0	0	0	0	Protein of unknown function, DUF255
PF03193	0	0	0	1	1	1	0	0	0	1	2	0	0	0	5	0	0	0	0	0	1	0	0	0	1	1	0	0	0	RsgA GTPase
PF03194	0	1	1	1	0	1	0	0	1	1	1	0	0	0	0	0	1	0	1	0	0	1	0	0	0	0	1	1	0	LUC7 N_terminus
PF03199	0	1	1	1	1	0	1	0	1	1	1	0	1	0	0	0	1	0	1	1	0	1	1	0	0	1	0	1	1	Eukaryotic glutathione synthase
PF03200	0	0	1	0	0	0	0	0	0	0	0	0	0	0	0	0	0	0	0	0	0	0	0	0	0	0	0	0	0	Glycosyl hydrolase family 63 C-terminal domain
PF03208	0	1	0	0	1	1	1	1	1	0	1	1	1	1	1	0	1	1	1	1	1	1	1	0	1	1	1	0	1	PRA1 family protein
PF03215	0	3	0	0	1	0	0	0	0	2	0	0	1	0	1	0	0	1	0	0	1	0	0	1	3	3	0	0	2	Rad17 P-loop domain
PF03219	2	0	0	6	2	4	2	2	4	1	3	2	2	1	4	1	2	3	1	2	4	4	5	0	4	1	4	1	3	TLC ATP/ADP transporter
PF03221	0	0	0	0	0	0	0	0	1	0	0	0	0	0	0	0	0	0	0	0	72	1	13	0	1	0	0	0	0	Tc5 transposase DNA-binding domain
PF03222	2	0	1	2	1	0	0	0	2	1	1	1	1	2	1	0	1	0	0	0	1	0	0	0	0	0	1	0	2	Tryptophan/tyrosine permease family
PF03223	0	1	1	1	1	1	1	0	0	1	1	0	2	1	0	0	1	0	1	1	1	1	1	1	1	1	1	2	0	V-ATPase subunit C
PF03224	0	0	0	1	1	1	1	1	1	1	1	0	1	0	0	0	1	0	1	1	1	1	0	1	0	0	1	1	1	V-ATPase subunit H
PF03226	0	2	0	0	1	0	1	1	1	1	1	1	1	2	1	1	1	0	1	1	1	1	0	1	0	1	0	1	1	Yippee zinc-binding/DNA-binding /Mis18, centromere assembly
PF03232	0	1	1	0	0	0	0	0	0	0	0	0	0	0	1	0	0	0	0	0	0	0	0	0	0	0	0	0	0	Ubiquinone biosynthesis protein COQ7
PF03234	0	0	0	1	1	0	0	1	0	1	1	0	1	1	0	0	1	1	1	1	1	1	0	0	0	1	1	1	0	Cdc37 N terminal kinase binding
PF03245	0	0	0	0	0	0	0	0	0	0	0	0	0	0	0	0	0	0	0	0	0	0	0	0	2	0	0	0	0	Bacteriophage Rz lysis protein
PF03248	1	1	1	1	1	1	1	1	1	1	1	1	1	0	1	1	1	1	1	1	1	1	1	0	1	1	1	1	1	Rer1 family
PF03254	0	0	1	0	0	0	0	0	0	0	0	0	0	0	0	0	0	0	0	0	0	0	0	0	0	0	0	0	0	Xyloglucan fucosyltransferase
PF03256	2	0	0	1	1	1	1	1	1	1	1	1	1	0	1	1	0	1	1	1	1	1	1	1	1	2	1	1	1	Anaphase-promoting complex, subunit 10 (APC10)
PF03259	0	0	0	0	0	0	0	0	0	1	0	0	0	0	0	0	0	0	0	0	0	0	0	0	0	0	0	0	0	Roadblock/LC7 domain
PF03265	0	0	1	0	0	0	0	0	0	0	0	0	0	0	0	0	0	0	0	0	0	0	0	0	0	0	0	0	0	Deoxyribonuclease II
PF03271	1	1	1	0	0	1	0	0	0	2	0	0	0	1	0	0	0	0	0	0	0	1	0	0	0	1	1	0	0	EB1-like C-terminal motif
PF03291	1	1	1	1	1	1	1	1	1	1	1	1	1	1	1	0	1	1	1	1	1	1	0	1	2	1	1	1	1	mRNA capping enzyme
PF03297	0	1	1	1	1	2	1	1	1	1	1	0	1	0	0	0	1	1	1	1	1	1	1	2	1	1	2	1	1	S25 ribosomal protein
PF03311	0	1	0	0	0	1	0	0	0	1	1	0	0	0	0	0	1	0	1	0	0	1	0	0	0	0	1	0	0	Cornichon protein
PF03313	0	1	1	0	0	0	0	0	0	0	0	0	0	0	0	0	0	0	0	0	0	0	0	0	0	0	0	0	0	Serine dehydratase alpha chain
PF03315	0	1	0	0	0	0	0	0	0	0	0	0	0	0	0	0	0	0	0	0	0	0	0	0	0	0	0	0	0	Serine dehydratase beta chain
PF03319	0	0	0	0	0	0	0	0	0	0	0	0	0	0	1	0	0	0	0	0	0	0	0	0	0	0	0	0	0	Ethanolamine utilisation protein EutN/carboxysome
PF03330	0	0	1	0	0	0	0	0	0	0	0	0	0	0	0	0	0	0	0	0	0	0	0	0	0	0	0	0	0	Lytic transglycolase
PF03332	1	1	1	1	1	3	1	1	2	1	1	1	1	1	1	1	1	1	0	1	1	1	1	1	1	1	1	1	1	Eukaryotic phosphomannomutase
PF03334	0	0	0	0	0	0	0	0	0	0	0	0	0	0	1	0	0	0	0	0	0	0	0	0	0	0	0	0	0	Na+/H+ antiporter subunit
PF03343	0	0	0	0	0	0	0	0	0	1	0	0	0	0	0	0	0	0	0	0	0	0	0	0	0	0	0	0	0	SART-1 family
PF03345	0	1	1	0	0	0	0	0	0	0	0	0	0	0	0	0	0	0	0	0	0	0	0	0	0	0	0	0	0	Oligosaccharyltransferase 48 kDa subunit beta
PF03348	0	0	2	0	0	0	0	0	0	1	0	0	0	0	0	0	0	0	0	0	0	0	0	0	0	0	0	0	0	Serine incorporator (Serinc)
PF03351	0	0	0	0	0	0	0	0	0	2	0	0	0	0	0	0	0	0	0	0	0	0	0	0	0	0	0	0	0	DOMON domain
PF03357	0	2	5	0	0	0	0	0	0	6	0	0	1	0	0	0	0	0	1	0	0	0	0	0	0	0	0	0	0	Snf7
PF03358	0	1	0	0	0	0	0	0	0	1	0	0	0	0	1	0	0	0	0	0	0	0	0	0	0	0	0	0	0	NADPH-dependent FMN reductase
PF03364	0	1	1	0	0	0	0	0	0	0	0	0	0	0	0	0	0	0	0	0	0	0	0	0	0	0	0	0	0	Polyketide cyclase / dehydrase and lipid transport
PF03366	1	3	1	1	1	1	1	1	1	1	1	1	1	2	1	1	1	1	1	2	1	1	1	1	1	1	1	0	1	YEATS family
PF03367	0	1	1	1	1	1	1	1	1	1	2	1	1	0	0	0	2	0	2	1	2	2	1	1	1	1	1	2	1	ZPR1 zinc-finger domain
PF03368	1	1	1	1	1	0	0	0	1	1	1	0	0	1	0	0	1	1	2	1	2	1	0	2	0	1	0	1	1	Dicer dimerisation domain
PF03370	0	0	1	0	0	0	0	0	0	0	0	0	0	0	0	0	0	0	0	0	0	0	0	0	0	0	0	0	0	Carbohydrate/starch-binding module (family 21)
PF03371	0	1	1	0	0	1	0	0	0	1	1	0	0	0	0	0	1	0	1	0	0	1	0	0	0	0	1	0	0	PRP38 family
PF03372	2	4	9	3	2	2	1	1	1	9	3	2	1	4	8	2	3	1	1	2	1	2	2	0	0	2	1	1	3	Endonuclease/Exonuclease/phosphatase family
PF03378	0	0	1	0	0	0	0	0	0	1	0	0	0	0	0	0	0	0	0	0	0	0	0	0	0	0	0	0	0	CAS/CSE protein, C-terminus
PF03381	1	1	0	1	1	1	0	0	1	1	1	1	1	3	9	1	1	0	1	4	1	1	1	1	1	1	1	1	1	LEM3 (ligand-effect modulator 3) family / CDC50 family
PF03388	0	1	2	1	0	0	1	1	0	2	1	0	0	0	0	0	0	1	1	0	1	1	0	0	1	1	0	1	0	Legume-like lectin family
PF03398	0	0	0	0	0	0	0	0	0	1	0	0	0	0	0	0	0	0	0	0	0	0	0	0	0	0	0	0	0	Regulator of Vps4 activity in the MVB pathway
PF03399	0	1	1	1	1	1	0	0	2	1	0	0	1	1	2	1	0	0	2	1	1	1	1	1	0	1	1	1	2	SAC3/GANP family
PF03403	0	0	1	0	0	0	0	0	0	0	0	0	0	0	0	0	0	0	0	0	0	0	0	0	0	0	0	0	0	Platelet-activating factor acetylhydrolase, isoform II
PF03412	0	0	0	0	0	0	0	0	0	0	0	0	1	0	0	0	0	0	0	0	0	0	0	0	0	0	0	0	0	Peptidase C39 family
PF03416	0	1	2	0	0	0	0	0	0	0	0	0	0	0	0	0	0	0	0	0	0	0	0	0	0	0	0	0	0	Peptidase family C54
PF03435	0	1	0	1	1	1	1	1	0	2	1	0	1	0	0	1	1	1	2	1	1	1	1	0	1	1	1	1	0	Saccharopine dehydrogenase NADP binding domain
PF03439	2	1	1	1	2	1	1	1	1	1	1	1	1	2	1	1	1	1	1	1	1	1	0	0	1	1	1	1	1	Early transcription elongation factor of RNA pol II, NGN section
PF03441	0	1	1	0	0	0	0	0	0	2	0	0	0	0	0	0	0	0	0	0	0	0	0	0	0	0	0	0	0	FAD binding domain of DNA photolyase
PF03446	1	1	2	1	1	1	1	1	1	3	0	1	1	1	0	0	0	1	1	1	1	2	1	1	1	1	1	2	1	NAD binding domain of 6-phosphogluconate dehydrogenase
PF03447	0	0	1	0	0	0	0	0	0	0	0	0	0	0	0	0	0	0	0	0	0	0	0	0	0	0	0	0	0	Homoserine dehydrogenase, NAD binding domain
PF03448	0	0	0	0	0	0	0	0	0	0	0	0	0	0	0	0	0	0	0	0	0	0	0	0	0	0	7	0	0	MgtE intracellular N domain
PF03450	0	0	1	0	0	0	0	0	0	0	0	0	0	0	0	0	0	0	0	0	0	0	0	0	0	0	0	0	0	CO dehydrogenase flavoprotein C-terminal domain
PF03451	0	0	0	0	0	0	0	0	0	1	0	0	0	0	0	0	0	0	0	0	0	0	0	0	0	0	0	0	0	HELP motif
PF03454	0	0	0	0	0	0	0	0	0	0	0	0	0	1	0	0	0	0	0	0	0	0	0	0	0	0	0	0	0	MoeA C-terminal region (domain IV)
PF03455	0	0	0	0	0	0	0	0	0	1	0	0	0	0	0	0	0	0	0	0	0	0	0	0	0	0	0	0	0	dDENN domain
PF03456	0	0	0	0	0	0	0	0	0	1	0	0	0	0	0	0	0	0	0	0	0	0	0	0	0	0	0	0	0	uDENN domain
PF03462	0	1	1	0	0	0	0	0	0	1	0	0	0	0	0	0	0	0	0	0	0	0	0	0	0	0	0	0	0	PCRF domain
PF03463	2	2	2	2	2	2	2	2	2	2	2	2	2	2	2	2	2	2	2	2	2	2	2	4	2	2	1	3	2	eRF1 domain 1
PF03464	1	1	2	1	1	1	1	1	1	2	1	1	1	1	1	1	1	1	1	1	1	1	1	2	1	1	1	2	1	eRF1 domain 2
PF03465	2	2	2	2	2	2	1	2	2	1	2	2	2	2	2	2	2	2	2	2	2	2	2	4	2	2	2	3	2	eRF1 domain 3
PF03466	0	0	0	0	0	0	0	0	0	0	0	0	0	0	2	0	0	0	0	0	0	0	0	0	0	0	0	0	0	LysR substrate binding domain
PF03467	0	1	1	0	0	0	0	0	0	1	0	0	0	0	0	0	0	0	0	0	0	0	0	0	0	0	0	0	0	Smg-4/UPF3 family
PF03477	0	1	1	0	1	0	0	0	0	1	2	0	0	0	0	0	0	0	1	1	0	1	0	1	2	1	0	1	0	ATP cone domain
PF03481	1	1	1	1	0	1	1	1	1	1	1	1	0	1	1	0	1	1	1	0	0	1	1	0	0	0	1	1	2	Threonylcarbamoyl-AMP synthase, C-terminal domain
PF03483	1	1	3	1	2	1	1	1	1	1	1	2	1	2	1	0	1	0	1	1	1	1	1	1	1	1	1	1	1	B3/4 domain
PF03484	1	1	1	1	1	1	1	1	1	0	1	1	1	2	1	0	1	1	1	1	1	1	1	1	1	1	1	0	1	tRNA synthetase B5 domain
PF03485	0	0	1	0	0	0	0	0	0	1	0	0	0	0	0	0	0	0	0	0	0	0	0	0	0	0	0	0	0	Arginyl tRNA synthetase N terminal domain
PF03493	0	0	0	0	0	0	0	0	0	1	0	0	0	0	0	0	0	0	0	0	0	0	0	0	0	0	0	0	0	Calcium-activated BK potassium channel alpha subunit
PF03496	0	0	0	0	0	0	0	0	0	0	0	0	0	0	0	0	0	0	0	0	1	0	0	0	0	0	0	0	0	ADP-ribosyltransferase exoenzyme
PF03501	1	1	1	1	1	1	1	1	1	1	1	1	1	2	0	1	1	1	1	1	1	1	1	1	0	1	1	1	1	Plectin/S10 domain
PF03517	0	0	1	0	0	0	0	0	0	1	0	0	0	0	0	0	0	0	0	0	0	0	0	0	0	0	0	0	0	Regulator of volume decrease after cellular swelling
PF03531	0	1	1	0	0	0	0	0	0	0	0	0	1	1	0	0	0	1	1	0	0	0	0	1	0	1	0	1	0	Structure-specific recognition protein (SSRP1)
PF03539	0	0	0	0	0	0	0	0	0	0	0	0	0	0	0	0	0	1	0	0	0	0	0	0	0	0	0	0	0	Spumavirus aspartic protease (A9)
PF03540	1	1	1	1	1	1	1	1	1	1	1	1	1	0	1	1	1	1	2	2	1	1	0	2	0	1	1	1	1	Transcription initiation factor TFIID 23-30kDa subunit
PF03544	0	0	0	0	0	0	0	0	0	0	0	0	0	0	1	0	0	0	0	0	0	0	0	0	0	0	0	0	0	Gram-negative bacterial TonB protein C-terminal
PF03553	0	1	0	0	0	0	0	0	0	1	0	0	0	0	0	0	0	0	0	0	0	0	0	0	0	0	0	0	0	Na+/H+ antiporter family
PF03556	0	0	0	0	0	0	0	0	0	1	0	0	0	0	0	0	0	0	0	0	0	0	0	0	0	0	0	0	0	Cullin binding
PF03564	0	0	0	0	0	0	0	0	0	0	0	0	0	0	0	0	0	0	0	0	5	0	0	0	0	0	0	0	0	Protein of unknown function (DUF1759)
PF03568	0	1	1	1	0	0	0	0	0	0	0	0	1	0	1	0	0	0	1	0	1	0	0	2	0	0	0	1	0	Peptidase family C50
PF03587	0	1	1	1	0	1	2	1	2	1	1	0	1	2	0	0	1	0	1	1	1	1	0	2	0	1	1	1	1	EMG1/NEP1 methyltransferase
PF03590	0	0	0	0	0	0	0	0	1	0	1	0	0	0	34	0	1	2	0	0	0	1	1	0	0	0	0	0	1	Aspartate-ammonia ligase
PF03600	0	0	1	0	0	0	0	0	0	1	0	0	0	0	0	0	0	0	0	0	0	0	0	0	0	0	0	0	0	Citrate transporter
PF03602	0	1	0	2	0	0	1	1	1	1	1	0	0	2	0	0	1	1	1	0	0	0	0	2	1	1	0	0	1	Conserved hypothetical protein 95
PF03604	0	1	0	0	0	1	1	1	0	0	1	1	1	3	1	0	1	0	0	1	0	0	0	0	0	0	0	0	0	DNA directed RNA polymerase, 7 kDa subunit
PF03607	0	0	0	0	0	0	0	0	0	1	0	0	0	0	0	0	0	0	0	0	0	0	0	0	0	0	0	0	0	Doublecortin
PF03619	0	0	0	0	0	0	0	0	0	2	0	0	0	0	0	0	0	0	0	0	0	0	0	0	0	0	0	0	0	Organic solute transporter Ostalpha
PF03630	0	1	0	0	0	0	0	0	0	1	1	0	0	0	0	0	1	0	1	0	0	0	0	0	0	0	0	1	0	Fumble
PF03635	0	0	1	0	0	0	0	0	0	0	0	0	0	0	0	0	0	0	0	0	0	0	0	0	0	0	0	0	0	Vacuolar protein sorting-associated protein 35
PF03637	0	0	2	0	0	0	0	0	0	2	0	0	0	0	0	0	0	0	0	0	0	0	0	0	0	0	0	0	0	Mob1/phocein family
PF03641	0	0	1	0	0	0	0	0	0	0	0	0	0	0	0	0	0	0	0	0	0	0	0	0	0	0	0	0	0	Possible lysine decarboxylase
PF03643	0	0	1	0	0	0	0	0	0	1	0	0	0	0	0	0	0	0	0	0	0	0	0	0	0	0	0	0	0	Vacuolar protein sorting-associated protein 26
PF03644	0	0	0	0	0	0	0	0	0	1	0	0	0	0	0	0	0	0	0	0	0	0	0	0	0	0	0	0	0	Glycosyl hydrolase family 85
PF03645	0	0	0	0	0	0	0	0	0	2	0	0	0	0	0	0	0	0	0	0	0	0	0	0	0	0	0	0	0	Tctex-1 family
PF03647	0	0	0	0	0	0	0	0	0	1	0	0	0	0	0	0	0	0	0	0	0	0	0	0	0	0	0	0	0	Transmembrane proteins 14C
PF03649	0	0	0	0	0	0	0	0	0	1	0	0	0	0	0	0	0	0	0	0	0	0	0	0	0	0	0	0	0	Uncharacterised protein family (UPF0014)
PF03650	0	1	0	0	0	0	0	0	0	1	0	0	0	0	0	0	0	0	0	0	0	0	0	0	0	0	0	0	0	Mitochondrial pyruvate carriers
PF03652	0	0	1	0	0	0	0	0	0	0	0	0	0	0	0	0	0	0	0	0	0	0	0	0	0	0	0	0	0	Holliday junction resolvase
PF03656	0	1	0	0	0	1	0	0	0	1	0	0	0	0	0	0	0	0	0	0	0	0	0	0	0	0	0	0	0	Pam16
PF03657	1	1	1	1	1	1	1	1	1	0	1	1	1	2	1	1	1	1	1	1	1	1	1	2	2	1	1	1	1	UPF0113 PUA domain
PF03660	0	0	1	0	0	1	0	0	0	1	0	0	0	0	0	0	0	0	0	0	0	1	0	0	0	0	0	0	0	PHF5-like protein
PF03661	1	0	1	0	0	1	1	1	0	1	0	0	0	1	0	0	0	0	0	0	0	1	0	0	0	0	1	0	0	Transmembrane protein 33/Nucleoporin POM33
PF03690	1	0	1	0	1	2	1	1	1	1	1	1	1	2	2	1	0	1	1	1	1	1	4	1	2	1	1	1	1	Uncharacterised protein family (UPF0160)
PF03693	0	0	0	0	0	0	0	0	0	0	0	0	0	0	1	0	0	0	0	0	0	0	0	0	0	0	0	0	0	Bacterial antitoxin of ParD toxin-antitoxin type II system and RHH
PF03715	0	1	1	1	0	1	1	1	0	1	0	1	1	1	0	0	0	1	1	0	0	1	1	0	0	1	1	1	0	Noc2p family
PF03719	1	2	2	1	1	1	1	1	0	2	1	1	1	3	1	1	1	1	1	1	1	1	1	2	1	1	1	1	1	Ribosomal protein S5, C-terminal domain
PF03720	0	1	1	0	0	0	0	0	0	1	0	0	0	0	0	0	0	0	0	0	0	0	0	0	0	0	0	0	0	UDP-glucose/GDP-mannose dehydrogenase family, UDP binding domain
PF03721	0	1	1	0	0	0	0	0	0	1	0	0	0	0	0	0	0	0	0	0	0	0	0	0	0	0	0	0	0	UDP-glucose/GDP-mannose dehydrogenase family, NAD binding domain
PF03725	0	0	2	0	0	0	0	0	0	5	0	0	0	0	0	0	0	0	1	0	0	0	0	0	0	0	0	1	0	3' exoribonuclease family, domain 2
PF03727	0	0	1	0	0	1	1	1	0	1	1	2	0	0	0	0	1	0	1	0	1	0	0	0	0	0	0	1	0	Hexokinase
PF03731	0	0	0	0	0	0	0	0	0	2	0	0	0	0	0	0	0	0	0	0	0	0	0	0	0	0	0	0	0	Ku70/Ku80 N-terminal alpha/beta domain
PF03732	0	0	0	0	0	0	0	0	0	2	0	0	0	0	0	0	0	0	0	0	0	0	0	0	0	0	0	0	0	Retrotransposon gag protein
PF03733	0	0	0	0	0	0	0	0	0	2	0	0	0	0	0	0	0	0	0	0	0	0	0	0	0	0	0	0	0	Inner membrane component domain
PF03737	0	0	0	0	0	0	0	0	0	1	0	0	0	0	0	0	0	0	0	0	0	0	0	0	0	0	0	0	0	Aldolase/RraA
PF03749	0	0	0	0	0	0	0	0	0	0	0	0	0	0	0	0	0	0	0	0	0	0	1	0	0	0	0	0	0	Sugar fermentation stimulation protein RE domain
PF03756	0	0	0	0	0	0	0	0	0	0	0	0	0	0	1	0	0	0	0	0	0	0	0	0	0	0	0	0	0	A-factor biosynthesis hotdog domain
PF03764	1	2	4	1	1	1	1	1	1	5	1	1	1	2	2	0	1	1	1	1	1	1	1	0	1	1	1	1	1	Elongation factor G, domain IV
PF03765	0	1	2	0	0	0	0	0	0	2	0	0	0	0	0	0	0	0	0	0	0	0	0	0	0	0	0	0	0	CRAL/TRIO, N-terminal domain
PF03770	0	1	0	0	0	0	0	0	0	1	0	0	0	0	0	0	0	0	0	0	0	1	0	0	0	0	0	0	0	Inositol polyphosphate kinase
PF03796	0	0	1	0	0	0	0	0	0	1	0	0	0	0	0	0	0	0	0	0	0	0	0	0	0	0	0	0	0	DnaB-like helicase C terminal domain
PF03798	0	2	1	1	1	1	1	1	1	2	1	1	2	1	0	1	0	1	0	1	1	0	3	1	1	2	1	1	1	TLC domain
PF03800	1	1	1	1	1	1	1	1	1	1	1	0	1	0	1	2	1	0	1	1	1	1	0	3	1	0	1	1	1	Nuf2 family
PF03801	1	1	1	1	1	1	1	1	1	0	1	1	1	0	1	0	1	1	1	1	0	1	1	0	0	0	1	1	1	HEC/Ndc80p family
PF03803	0	1	0	0	0	0	0	0	0	0	0	0	0	0	0	0	0	0	0	0	0	0	0	0	0	0	0	0	0	Scramblase
PF03807	0	1	1	0	1	1	1	1	0	1	0	0	1	0	0	0	0	0	0	0	0	0	0	0	0	1	0	0	0	NADP oxidoreductase coenzyme F420-dependent
PF03810	2	4	2	0	3	2	2	2	2	3	0	2	1	1	1	0	0	0	3	3	1	1	1	1	1	2	1	3	2	Importin-beta N-terminal domain
PF03813	0	0	1	0	0	0	0	0	0	1	0	0	0	0	0	0	0	0	0	0	0	0	0	0	0	0	0	0	0	Nrap protein domain 1
PF03825	1	0	2	1	1	2	0	0	0	3	1	1	1	0	0	0	2	0	2	1	1	0	1	1	0	1	1	1	0	Nucleoside H+ symporter
PF03828	1	2	1	1	0	1	1	0	0	2	0	1	2	0	0	0	1	0	0	0	0	2	0	4	2	2	0	0	0	Cid1 family poly A polymerase
PF03834	1	1	0	1	0	1	1	1	1	1	1	1	1	3	0	1	1	1	2	1	1	1	1	0	0	1	1	1	1	Binding domain of DNA repair protein Ercc1 (rad10/Swi10)
PF03835	0	0	1	0	0	0	0	0	0	0	0	0	0	0	0	0	0	0	0	0	0	0	0	0	0	0	0	0	0	Rad4 transglutaminase-like domain
PF03836	0	0	0	1	0	1	0	0	1	0	1	0	1	0	1	0	1	0	1	0	1	1	1	2	2	1	1	1	1	RasGAP C-terminus
PF03839	1	1	1	1	1	1	1	1	1	1	1	1	1	1	1	1	1	1	2	1	1	1	1	1	1	1	1	1	1	Translocation protein Sec62
PF03847	0	1	2	1	0	1	2	2	0	1	0	0	2	2	0	0	0	1	2	1	1	2	0	0	1	1	1	2	0	Transcription initiation factor TFIID subunit A
PF03848	0	0	0	0	0	1	0	0	0	0	0	0	0	0	0	0	0	1	0	0	0	0	0	0	0	0	0	0	0	Tellurite resistance protein TehB
PF03849	1	1	1	1	1	1	1	1	1	0	1	1	1	3	0	1	1	1	1	1	1	1	1	1	1	0	1	1	1	Transcription factor Tfb2
PF03850	0	0	0	0	0	0	0	0	0	1	0	0	0	0	0	0	0	0	0	0	0	0	0	0	0	0	0	0	0	Transcription factor Tfb4
PF03853	0	1	2	1	1	0	0	0	0	0	1	0	1	0	0	0	1	1	2	1	1	0	0	1	0	1	0	1	0	YjeF-related protein N-terminus
PF03870	0	1	1	0	1	1	1	1	0	0	1	0	0	0	0	0	1	0	1	0	1	1	0	0	2	1	0	1	0	RNA polymerase Rpb8
PF03871	1	1	1	0	1	1	1	1	1	1	1	1	1	0	1	0	1	1	0	1	1	1	0	1	1	1	0	0	0	RNA polymerase Rpb5, N-terminal domain
PF03874	2	2	1	1	1	2	1	2	2	2	2	2	2	1	1	1	2	2	2	2	2	2	1	2	2	2	1	2	2	RNA polymerase Rpb4
PF03876	1	0	1	1	1	1	1	1	1	2	1	1	1	2	0	1	1	0	2	1	0	1	0	1	1	0	1	1	1	SHS2 domain found in N terminus of Rpb7p/Rpc25p/MJ0397
PF03878	1	1	0	1	1	1	1	1	1	0	1	1	1	2	1	1	1	0	1	1	1	1	0	1	0	1	2	1	1	YIF1
PF03879	0	0	0	0	0	0	0	0	0	1	0	0	0	0	0	0	0	0	0	0	0	0	0	0	0	0	0	0	0	Cgr1 family
PF03896	0	0	0	0	0	0	0	0	0	1	0	0	0	0	0	0	0	0	0	0	0	0	0	0	0	0	0	0	0	Translocon-associated protein (TRAP), alpha subunit
PF03900	0	0	0	0	0	0	0	0	0	1	0	0	0	0	0	0	0	0	0	0	0	0	0	0	0	0	0	0	0	Porphobilinogen deaminase, C-terminal domain
PF03901	0	2	1	1	1	0	1	1	0	3	0	0	1	0	0	0	0	0	0	1	0	0	1	0	1	1	0	0	0	Alg9-like mannosyltransferase family
PF03907	0	1	0	0	0	0	0	0	0	0	0	0	0	0	0	0	0	0	0	0	0	0	0	0	0	0	0	0	0	Spo7-like protein
PF03908	0	1	1	0	0	1	0	0	0	0	1	0	0	0	0	0	1	1	1	1	0	0	0	2	2	0	1	1	0	Sec20
PF03909	0	0	2	0	0	0	0	0	0	2	0	0	0	0	0	0	0	0	0	0	0	0	0	0	0	0	0	0	0	BSD domain
PF03911	0	0	0	0	0	0	0	0	0	1	0	0	0	0	0	0	0	0	1	0	0	0	0	0	0	1	0	0	0	Sec61beta family
PF03914	0	3	1	0	0	0	1	0	0	2	0	0	0	2	0	0	0	0	1	0	0	0	0	1	1	0	0	1	0	CBF/Mak21 family
PF03915	0	0	0	0	0	0	0	0	0	1	0	0	0	0	0	0	0	0	0	0	0	0	0	0	0	0	0	0	0	Actin interacting protein 3
PF03917	0	1	1	1	1	0	1	0	1	1	1	0	1	1	0	0	1	0	1	1	0	1	1	0	0	0	0	1	1	Eukaryotic glutathione synthase, ATP binding domain
PF03919	1	1	1	1	1	1	1	1	1	1	1	1	1	0	1	1	1	0	1	1	1	1	1	1	1	1	1	1	1	mRNA capping enzyme, C-terminal domain
PF03928	0	0	0	0	0	0	0	0	0	0	0	0	0	0	0	0	0	0	0	0	1	0	0	0	0	0	0	0	0	Haem degrading protein HbpS-like
PF03931	1	0	1	0	0	0	0	0	1	2	1	1	0	1	0	0	1	0	2	1	0	3	0	3	0	0	0	1	1	Skp1 family, tetramerisation domain
PF03937	0	0	0	0	0	0	0	0	0	1	0	0	0	0	0	0	0	0	0	0	0	0	0	0	0	0	0	0	0	Flavinator of succinate dehydrogenase
PF03939	0	1	1	0	0	0	0	0	0	2	0	0	0	0	0	0	0	0	0	0	0	0	0	0	0	0	0	0	0	Ribosomal protein L23, N-terminal domain
PF03941	0	1	1	0	0	0	1	0	0	1	0	0	0	0	0	0	0	0	1	0	0	0	0	0	1	0	0	1	0	Inner centromere protein, ARK binding region
PF03942	0	1	1	0	0	0	0	0	0	1	0	0	0	0	0	0	0	0	0	0	0	0	0	0	0	0	0	0	0	DTW domain
PF03946	0	2	0	1	1	1	1	1	1	2	1	0	1	2	0	0	1	1	1	1	1	1	0	2	1	1	1	1	1	Ribosomal protein L11, N-terminal domain
PF03947	1	2	2	1	1	1	1	1	1	2	1	1	1	2	2	1	1	1	1	1	1	1	1	1	1	1	1	1	1	Ribosomal Proteins L2, C-terminal domain
PF03950	2	2	2	2	2	2	2	1	3	2	2	2	1	3	2	1	2	2	1	2	2	2	2	5	1	2	2	1	2	tRNA synthetases class I (E and Q), anti-codon binding domain
PF03952	1	1	0	1	3	1	1	1	1	1	1	1	1	2	0	0	1	1	1	2	1	1	1	2	2	1	1	1	1	Enolase, N-terminal domain
PF03953	3	3	3	3	3	3	3	3	3	5	3	3	3	4	12	2	3	3	3	3	3	3	2	3	4	3	3	2	3	Tubulin C-terminal domain
PF03958	0	0	0	0	0	0	0	0	0	0	0	0	0	0	1	0	0	0	0	0	0	0	0	0	0	0	0	0	0	Bacterial type II/III secretion system short domain
PF03959	0	0	1	1	0	0	1	0	0	1	1	0	1	0	0	0	1	0	4	0	0	1	0	0	1	1	0	5	0	Serine hydrolase (FSH1)
PF03962	1	1	1	1	1	1	1	1	1	1	1	1	2	1	11	1	1	1	1	2	1	1	1	1	0	1	1	1	1	Mnd1 HTH domain
PF03965	0	1	0	0	0	0	0	0	0	0	0	0	0	0	0	0	0	0	0	2	0	0	0	0	0	0	0	0	0	Penicillinase repressor
PF03966	0	1	0	0	1	1	1	0	1	1	0	0	0	2	0	1	1	0	1	1	1	0	1	2	0	0	1	2	1	Trm112p-like protein
PF03969	0	1	1	0	0	0	0	0	0	1	0	0	0	0	0	0	0	0	0	0	0	0	0	0	0	0	0	0	0	AFG1-like ATPase
PF03980	0	0	0	0	0	0	0	0	0	0	0	0	0	0	0	0	0	0	1	0	0	0	0	0	0	0	0	0	1	Nnf1
PF03982	0	0	1	0	0	0	0	0	0	1	0	0	0	0	0	0	0	0	0	0	0	0	0	0	0	0	0	0	0	Diacylglycerol acyltransferase
PF03983	0	1	1	0	0	0	0	0	0	0	0	0	0	0	0	0	0	0	0	0	0	0	0	0	0	0	0	0	0	SLA1 homology domain 1, SHD1
PF03985	0	1	1	0	0	0	0	0	0	1	0	0	0	0	0	0	0	0	0	0	0	0	0	0	0	0	0	0	0	Paf1
PF03987	0	1	1	0	0	0	0	0	0	1	0	0	0	0	0	0	0	0	0	0	0	0	0	0	0	0	0	0	0	Autophagocytosis associated protein, active-site domain
PF03997	0	0	0	0	0	0	0	0	0	1	0	0	0	0	0	0	0	0	0	0	0	0	0	0	0	0	0	0	0	VPS28 protein
PF03998	0	0	1	0	0	1	0	0	0	0	0	0	1	0	0	0	0	0	0	0	0	0	0	0	0	0	1	0	0	Utp11 protein
PF03999	0	0	0	0	1	0	0	0	0	0	0	0	0	0	0	0	0	0	0	1	0	0	0	0	0	0	0	1	0	Microtubule associated protein (MAP65/ASE1 family)
PF04000	0	0	1	0	0	0	0	0	0	0	0	0	0	0	0	0	0	0	0	0	0	0	0	0	0	0	0	0	0	Sas10/Utp3/C1D family
PF04003	0	2	3	0	0	0	0	0	0	2	0	0	0	0	0	0	0	0	0	0	0	0	0	0	0	0	0	0	0	Dip2/Utp12 Family
PF04004	0	1	1	0	0	0	0	0	0	0	0	0	0	0	0	0	0	0	0	0	0	0	0	0	0	0	0	0	0	Leo1-like protein
PF04005	0	0	1	0	0	0	0	0	0	1	0	0	0	0	0	0	0	0	0	0	0	0	0	0	0	0	0	0	0	Hus1-like protein
PF04006	0	0	1	0	0	0	0	0	0	0	0	0	0	0	0	0	0	0	0	0	0	0	0	0	0	0	0	0	0	Mpp10 protein
PF04031	0	1	1	0	0	0	0	0	0	1	0	0	0	0	0	0	0	0	0	0	0	0	0	0	0	0	0	0	0	Las1-like
PF04032	1	1	1	0	1	1	0	1	1	0	1	1	1	1	0	0	0	0	1	1	0	0	0	0	1	1	1	0	0	RNAse P Rpr2/Rpp21/SNM1 subunit domain
PF04033	0	0	0	0	1	0	0	0	0	0	0	0	0	0	0	0	0	0	0	0	0	0	0	0	0	0	0	0	0	Domain of unknown function (DUF365)
PF04034	1	1	1	1	1	1	1	1	1	1	1	1	1	1	1	1	1	1	1	1	1	1	1	1	1	1	1	1	1	Ribosome biogenesis protein, C-terminal
PF04037	0	0	1	1	0	1	0	0	1	1	1	0	0	0	0	0	1	1	1	0	1	1	0	0	0	0	1	1	1	Domain of unknown function (DUF382)
PF04042	2	2	2	2	2	2	1	1	2	2	2	2	2	1	1	1	2	1	3	2	2	2	0	1	2	2	2	2	1	DNA polymerase alpha/epsilon subunit B
PF04045	0	1	1	0	0	0	0	0	0	0	0	0	0	0	0	0	0	0	0	0	0	0	0	0	0	0	0	0	0	Arp2/3 complex, 34 kD subunit p34-Arc
PF04046	0	0	1	1	1	1	0	0	1	1	1	0	0	2	0	0	1	0	1	1	1	1	0	0	0	0	1	1	1	PSP
PF04048	0	0	0	0	1	1	0	0	0	1	1	1	1	1	1	0	1	1	1	0	1	1	0	3	0	1	1	1	0	Sec8 exocyst complex component specific domain
PF04050	0	1	1	0	0	0	0	0	0	1	0	0	0	0	0	0	0	0	0	0	0	0	0	0	0	0	0	0	0	Up-frameshift suppressor 2
PF04051	1	3	3	1	1	1	0	0	1	3	1	1	0	2	1	1	1	0	3	1	0	2	0	1	1	0	1	1	0	Transport protein particle (TRAPP) component
PF04053	4	2	2	0	0	2	1	2	3	2	1	0	1	0	1	2	1	1	0	1	1	2	0	2	1	1	2	0	2	Coatomer WD associated region
PF04054	0	0	1	0	0	0	0	0	0	0	0	0	0	0	0	0	0	0	0	0	0	0	0	0	0	0	0	0	0	CCR4-Not complex component, Not1
PF04055	1	3	4	2	0	1	1	1	1	4	1	1	2	2	0	0	1	1	3	0	2	2	1	2	1	1	1	2	1	Radical SAM superfamily
PF04056	1	1	1	1	1	1	1	1	0	1	1	1	1	2	2	1	1	1	1	1	1	2	0	0	2	0	1	1	1	Ssl1-like
PF04057	1	0	0	1	1	1	0	0	0	0	1	1	1	1	1	1	1	1	1	1	1	1	0	0	1	1	0	1	1	Replication factor-A protein 1, N-terminal domain
PF04059	1	1	1	1	1	0	1	1	1	0	1	1	1	1	0	1	1	1	1	1	1	1	1	1	1	1	0	1	1	RNA recognition motif 2
PF04061	0	0	0	1	1	1	1	1	1	1	1	1	1	1	0	0	1	1	1	1	1	1	1	0	1	0	0	0	1	ORMDL family
PF04062	0	0	1	0	0	0	0	0	0	1	0	0	0	0	0	0	0	0	0	0	0	0	0	0	0	0	0	0	0	ARP2/3 complex ARPC3 (21 kDa) subunit
PF04063	0	0	1	0	0	0	0	0	0	0	0	0	0	0	0	0	0	0	0	0	0	0	0	0	0	0	0	0	0	Domain of unknown function (DUF383)
PF04064	0	1	1	0	0	0	0	0	0	0	0	0	0	0	0	0	0	0	0	0	0	0	0	0	0	0	0	0	0	Domain of unknown function (DUF384)
PF04065	0	1	1	0	0	0	0	0	0	0	0	0	0	0	0	0	0	0	0	0	0	0	0	0	0	0	0	0	0	Not1 N-terminal domain, CCR4-Not complex component
PF04066	0	0	0	0	0	0	0	0	0	0	0	0	0	0	1	0	0	0	0	0	0	0	0	0	0	0	0	0	0	Multiple resistance and pH regulation protein F (MrpF / PhaF)
PF04068	2	1	2	2	1	2	1	1	2	1	1	2	1	2	10	2	1	1	2	1	2	2	1	1	2	2	2	2	2	Possible Fer4-like domain in RNase L inhibitor, RLI
PF04069	0	0	0	0	0	0	0	0	0	1	0	0	0	0	1	0	0	0	0	0	0	0	0	0	0	0	0	0	0	Substrate binding domain of ABC-type glycine betaine transport system
PF04072	0	1	1	0	0	0	0	0	0	2	0	0	0	0	0	0	0	0	0	0	0	0	0	0	0	0	0	0	0	Leucine carboxyl methyltransferase
PF04073	0	0	0	0	0	0	0	0	0	0	0	1	0	0	0	0	0	0	0	0	0	0	0	0	0	0	0	0	0	Aminoacyl-tRNA editing domain
PF04078	1	1	0	1	1	1	1	1	2	0	1	1	1	2	1	0	1	1	1	1	1	1	0	2	1	1	1	1	1	Cell differentiation family, Rcd1-like
PF04080	1	1	1	1	2	1	1	1	1	0	2	1	2	1	1	1	1	0	1	2	1	1	1	0	0	0	1	0	1	Per1-like family
PF04083	0	1	1	0	0	0	0	0	0	1	0	0	0	0	0	0	0	0	0	0	0	0	0	0	0	0	0	0	0	Partial alpha/beta-hydrolase lipase region
PF04084	0	1	1	0	1	1	0	0	0	1	0	0	1	0	0	0	0	0	1	1	0	1	0	1	1	1	0	1	0	Origin recognition complex subunit 2
PF04095	0	0	1	0	0	0	0	0	0	1	0	0	0	0	0	0	0	0	0	0	0	0	0	0	0	0	0	0	0	Nicotinate phosphoribosyltransferase (NAPRTase) family
PF04096	1	1	1	1	0	1	1	1	1	1	0	1	0	2	9	0	0	0	2	0	1	1	0	0	1	1	1	1	1	Nucleoporin autopeptidase
PF04097	0	1	1	0	0	0	0	0	0	0	0	0	0	0	0	0	0	0	0	0	0	0	0	0	0	0	0	0	0	Nup93/Nic96
PF04098	1	1	1	1	1	1	1	1	1	1	1	1	1	3	0	1	1	1	1	1	1	1	1	1	1	0	1	1	1	Rad52/22 family double-strand break repair protein
PF04099	0	1	2	1	1	1	1	1	1	2	1	1	1	2	1	1	1	1	1	1	1	0	1	1	1	0	1	1	1	Sybindin-like family
PF04100	0	0	1	0	0	0	0	0	0	1	0	0	0	0	0	0	0	0	0	0	0	0	0	0	0	0	0	0	0	Vps53-like, N-terminal
PF04101	0	1	1	0	0	0	1	1	0	0	0	0	0	0	0	0	0	0	1	0	0	0	0	0	1	1	0	0	0	Glycosyltransferase family 28 C-terminal domain
PF04104	1	1	1	1	1	1	0	1	1	1	1	1	1	2	1	1	1	1	1	1	1	1	1	1	1	1	1	2	1	Eukaryotic and archaeal DNA primase, large subunit
PF04106	0	0	0	0	0	0	0	0	0	1	0	0	0	0	0	0	0	0	0	0	0	0	0	0	0	0	0	0	0	Autophagy protein Apg5
PF04109	0	1	1	0	0	0	0	0	0	0	0	0	0	0	0	0	0	0	0	0	0	1	0	0	0	0	0	0	0	Autophagy protein ATG9
PF04110	0	1	1	0	0	0	0	0	0	2	0	0	0	0	0	0	0	0	0	0	0	0	0	0	0	0	0	0	0	Ubiquitin-like autophagy protein Apg12
PF04111	0	0	0	0	0	0	0	0	0	1	0	0	0	0	0	0	0	0	0	0	0	0	0	0	0	0	0	0	0	Apg6 BARA domain
PF04114	0	1	0	0	0	0	0	0	0	1	0	0	0	0	0	0	0	0	0	0	0	0	0	0	0	0	0	0	0	Gaa1-like, GPI transamidase component
PF04116	0	1	1	0	0	0	0	0	0	0	0	0	0	0	0	0	0	0	0	0	0	0	0	0	0	0	0	0	0	Fatty acid hydroxylase
PF04117	0	1	1	0	0	0	1	1	0	2	0	0	0	0	0	0	0	0	0	0	0	0	0	0	0	0	0	0	0	Mpv17 / PMP22 family
PF04118	1	1	0	1	1	1	1	1	2	1	1	1	0	0	1	1	1	1	1	1	0	1	0	2	1	1	1	1	1	Dopey, N-terminal
PF04121	0	0	0	0	0	0	0	0	0	1	0	0	0	0	0	0	0	0	0	0	0	0	0	0	0	0	0	0	0	Nuclear pore protein 84 / 107
PF04124	0	0	0	0	0	0	0	0	0	1	0	0	0	0	0	0	0	0	0	0	0	0	0	0	0	0	0	0	0	Dor1-like family
PF04127	0	1	0	0	0	0	0	0	0	0	0	0	0	0	0	0	0	0	0	0	0	0	0	0	0	0	0	0	0	DNA / pantothenate metabolism flavoprotein
PF04129	0	0	0	0	0	0	0	0	0	1	0	0	0	0	0	0	0	0	0	0	0	0	0	0	0	0	0	0	0	Vps52 / Sac2 family
PF04130	1	2	2	1	0	1	0	0	0	4	1	0	0	1	0	0	0	1	1	0	1	1	0	1	0	1	1	1	0	Gamma tubulin complex component C-terminal
PF04135	0	0	0	1	1	1	1	1	0	1	1	1	1	2	2	0	0	0	1	0	0	0	0	0	0	0	0	0	0	Nucleolar RNA-binding protein, Nop10p family
PF04137	1	1	0	0	0	0	0	0	0	0	0	1	3	2	0	0	0	1	1	0	1	0	0	1	1	2	0	1	0	Endoplasmic Reticulum Oxidoreductin 1 (ERO1)
PF04140	0	1	1	1	1	1	1	1	0	1	0	0	0	0	0	1	0	0	1	1	1	0	0	0	0	0	1	1	0	Isoprenylcysteine carboxyl methyltransferase (ICMT) family
PF04142	0	1	1	0	0	0	0	0	0	1	0	0	0	0	0	0	0	0	2	0	0	1	0	0	0	0	0	0	0	Nucleotide-sugar transporter
PF04144	0	0	1	0	0	0	0	0	0	0	0	0	0	0	0	0	0	0	0	0	0	0	0	0	0	0	0	0	0	SCAMP family
PF04145	0	0	0	0	0	0	0	0	0	0	0	0	1	0	0	0	0	0	0	0	0	0	0	0	0	0	0	0	0	Ctr copper transporter family
PF04147	0	0	0	0	0	0	0	0	0	1	0	0	0	0	0	0	0	0	0	0	0	0	0	0	0	0	0	0	0	Nop14-like family
PF04148	1	0	0	1	1	1	1	1	1	1	1	2	1	1	1	1	0	1	1	0	1	1	1	1	1	1	1	0	1	Transmembrane adaptor Erv26
PF04152	1	1	1	0	0	1	0	0	1	1	1	1	0	0	0	1	1	1	1	1	1	1	1	0	1	0	1	1	1	Mre11 DNA-binding presumed domain
PF04153	2	2	1	2	3	2	2	2	1	1	2	2	2	1	2	1	2	2	2	3	2	2	1	2	2	2	2	2	2	NOT2 / NOT3 / NOT5 family
PF04157	0	0	1	0	0	0	0	0	0	2	0	0	0	0	0	0	0	0	0	0	0	0	0	0	0	0	0	0	0	EAP30/Vps36 family
PF04158	1	1	1	1	1	1	1	0	1	1	1	0	1	1	1	0	1	1	1	1	1	1	1	1	1	1	1	1	1	Sof1-like domain
PF04161	0	1	0	0	0	1	1	1	0	0	0	1	1	0	0	1	0	0	0	0	0	1	0	0	0	0	1	0	0	Arv1-like family
PF04170	0	0	0	0	0	0	0	0	0	0	0	0	0	0	1	0	0	0	0	0	0	0	0	0	0	0	0	0	0	NlpE N-terminal domain
PF04176	0	0	0	0	0	0	0	0	0	1	0	0	0	0	0	0	0	0	0	0	0	0	0	0	0	0	0	0	0	TIP41-like family
PF04177	0	0	0	0	0	0	0	0	0	1	0	0	0	0	0	0	0	0	0	0	0	0	0	0	0	0	0	0	0	TAP42-like family
PF04178	1	2	1	1	1	1	0	1	1	1	1	1	1	1	0	0	1	1	1	1	1	1	1	0	0	0	1	0	2	Got1/Sft2-like family
PF04180	0	0	1	0	0	0	0	0	0	0	0	0	0	0	0	0	0	0	0	0	0	0	0	0	0	0	0	0	0	Low temperature viability protein
PF04182	0	0	1	0	0	0	0	0	0	1	0	0	0	0	0	0	0	0	0	0	0	0	0	0	0	0	0	0	0	B-block binding subunit of TFIIIC
PF04188	0	1	0	0	1	0	0	0	1	1	0	0	1	1	0	0	0	0	1	1	0	1	1	0	1	1	0	0	0	Mannosyltransferase (PIG-V)
PF04189	0	1	1	0	0	0	0	0	0	0	0	0	0	0	0	0	0	0	0	0	0	0	0	0	0	0	0	1	0	Gcd10p family
PF04190	0	1	0	0	0	0	0	0	0	0	0	0	0	0	0	0	0	0	0	0	0	0	0	0	0	0	0	0	0	Golgi to ER traffic protein 4
PF04191	0	1	3	0	1	0	1	0	0	1	0	0	0	0	0	0	0	0	0	1	1	0	0	0	0	0	1	0	0	Phospholipid methyltransferase
PF04192	0	1	1	0	0	0	0	0	0	0	0	0	0	0	0	0	0	0	0	0	0	0	0	0	0	0	0	0	0	Utp21 specific WD40 associated putative domain
PF04193	0	3	2	0	0	0	0	0	0	4	0	0	0	0	0	0	0	0	0	0	0	0	0	0	0	0	0	0	0	PQ loop repeat
PF04194	0	1	1	0	0	0	0	0	0	1	0	0	0	0	0	0	0	0	0	0	0	0	0	0	0	0	0	0	0	Programmed cell death protein 2, C-terminal putative domain
PF04199	0	0	0	0	0	0	0	0	0	1	0	0	0	0	0	0	0	0	0	0	0	0	0	0	0	0	0	0	0	Putative cyclase
PF04208	0	0	0	0	0	0	0	0	0	0	0	0	0	0	0	1	0	0	0	0	0	0	1	0	0	0	0	0	0	Tetrahydromethanopterin S-methyltransferase, subunit A
PF04209	0	0	1	0	0	0	0	0	0	1	0	0	0	0	0	0	0	0	0	0	0	0	0	0	0	0	0	0	0	Homogentisate 1,2-dioxygenase C-terminal
PF04212	0	1	1	0	0	0	0	0	0	1	0	0	0	0	0	0	0	0	0	0	0	0	0	0	0	0	0	0	0	MIT (microtubule interacting and transport) domain
PF04218	0	0	0	0	1	0	0	0	0	0	0	0	0	0	0	2	0	0	0	0	3	0	0	0	1	0	0	0	0	CENP-B N-terminal DNA-binding domain
PF04241	0	0	0	0	0	0	0	0	0	1	0	0	0	0	0	0	0	0	0	0	0	0	0	0	0	0	0	0	0	Protein of unknown function (DUF423)
PF04252	0	0	1	0	0	0	0	0	0	1	0	0	0	0	0	0	0	0	0	0	0	0	0	0	0	0	0	0	0	Predicted SAM-dependent RNA methyltransferase
PF04258	0	1	1	0	0	0	1	1	0	2	0	0	0	0	0	0	0	0	1	0	0	0	0	1	1	1	0	1	0	Signal peptide peptidase
PF04263	0	1	0	0	0	0	0	0	0	1	0	0	0	0	0	0	0	0	0	0	0	0	0	0	0	0	0	0	0	Thiamin pyrophosphokinase, catalytic domain
PF04265	0	0	0	0	0	0	0	0	0	1	0	0	0	0	0	0	0	0	0	0	0	0	0	0	0	0	0	0	0	Thiamin pyrophosphokinase, vitamin B1 binding domain
PF04266	0	0	0	0	1	0	0	0	0	1	0	0	0	0	0	0	0	0	0	0	0	0	0	0	0	0	0	0	0	ASCH domain
PF04280	0	1	1	0	0	0	0	0	0	2	0	0	0	0	0	0	0	0	0	0	0	0	0	0	0	0	0	0	0	Tim44-like domain
PF04281	0	1	0	0	0	0	0	0	0	0	0	0	0	0	0	0	0	0	0	0	0	0	0	0	0	0	0	0	0	Mitochondrial import receptor subunit Tom22
PF04316	0	0	0	0	0	0	0	0	0	0	0	0	0	0	1	0	0	0	0	0	0	0	0	0	0	0	0	0	0	Anti-sigma-28 factor, FlgM
PF04321	0	1	1	0	0	0	0	0	0	2	0	0	0	0	0	0	0	0	0	0	0	0	0	0	0	0	0	0	0	RmlD substrate binding domain
PF04366	0	0	0	0	0	0	0	0	0	1	0	0	0	0	0	0	0	0	0	0	0	0	0	0	0	0	0	0	0	Las17-binding protein actin regulator
PF04376	0	1	0	0	0	0	0	0	0	0	0	0	0	0	0	0	0	0	0	0	0	0	0	0	0	0	0	0	0	Arginine-tRNA-protein transferase, N terminus
PF04377	0	1	0	0	0	0	0	0	0	1	0	0	0	0	0	0	0	0	0	0	0	0	0	0	0	0	0	0	0	Arginine-tRNA-protein transferase, C terminus
PF04383	0	0	0	0	0	0	0	0	0	1	0	0	0	0	0	0	0	0	0	0	0	0	0	0	0	0	0	0	0	KilA-N domain
PF04387	0	0	1	1	1	1	1	1	0	0	1	0	1	2	0	0	1	1	1	1	1	1	0	0	1	0	1	0	1	Protein tyrosine phosphatase-like protein, PTPLA
PF04389	0	0	2	0	0	0	0	0	0	4	0	0	0	0	0	0	0	0	0	0	0	0	0	0	0	0	0	0	0	Peptidase family M28
PF04406	1	2	1	1	1	1	0	1	1	0	1	1	1	2	0	0	1	1	0	1	1	1	1	1	0	0	1	0	1	Type IIB DNA topoisomerase
PF04408	2	7	7	2	1	3	2	2	3	9	2	2	1	3	0	2	3	3	2	1	2	3	2	2	2	0	3	3	3	Helicase associated domain (HA2)
PF04410	1	1	1	1	1	1	0	0	1	1	1	1	1	1	1	1	1	0	0	1	1	1	0	0	0	0	1	1	1	Gar1/Naf1 RNA binding region
PF04418	0	0	0	0	0	0	0	0	0	1	0	0	0	0	0	0	0	0	0	0	0	0	0	0	0	0	0	0	0	Domain of unknown function (DUF543)
PF04419	0	0	1	0	0	0	0	0	0	0	0	0	0	0	0	0	0	0	0	0	0	0	0	0	0	0	0	0	0	4F5 protein related disordered region
PF04421	0	0	1	0	0	0	0	0	0	1	0	0	0	0	0	0	0	0	0	0	0	0	0	0	0	0	0	0	0	Mss4 protein
PF04422	0	0	0	0	0	0	0	0	0	0	0	0	0	0	1	0	0	0	0	0	0	0	0	0	0	0	0	0	0	Coenzyme F420 hydrogenase/dehydrogenase, beta subunit N-term
PF04424	0	0	0	0	0	0	0	0	0	1	0	0	0	0	0	0	0	0	0	0	0	0	0	0	0	0	0	0	0	MINDY deubiquitinase
PF04427	11	5	4	4	2	3	4	4	2	4	3	4	3	3	2	2	3	2	3	2	2	3	0	5	4	3	3	2	4	Brix domain
PF04432	0	0	0	0	0	0	0	0	0	0	0	0	0	0	1	0	0	0	0	0	0	0	0	0	0	0	0	0	0	Coenzyme F420 hydrogenase/dehydrogenase, beta subunit C terminus
PF04433	1	2	2	1	0	1	1	1	1	3	0	0	1	1	0	0	0	0	1	0	1	1	0	1	1	1	0	1	1	SWIRM domain
PF04434	1	0	0	1	0	0	1	0	0	5	0	1	1	0	0	0	1	1	1	2	1	1	4	0	1	1	1	0	1	SWIM zinc finger
PF04437	0	0	1	0	0	0	0	0	0	1	0	0	0	0	0	0	0	0	0	0	0	0	0	0	0	0	0	0	0	RINT-1 / TIP-1 family
PF04438	0	0	0	0	0	0	0	0	0	1	0	0	0	0	0	0	0	0	0	0	0	0	0	0	0	0	0	0	0	HIT zinc finger
PF04442	0	1	1	0	0	0	0	0	0	1	0	0	0	0	0	0	0	0	0	0	0	0	0	0	0	0	0	0	0	Cytochrome c oxidase assembly protein CtaG/Cox11
PF04446	0	2	1	0	0	0	0	0	0	1	0	0	0	0	0	0	0	0	0	0	0	0	0	0	0	0	0	0	0	tRNAHis guanylyltransferase
PF04450	0	0	0	0	0	0	0	0	0	2	0	0	0	0	0	0	0	0	0	0	0	0	0	0	0	0	0	0	0	Peptidase of plants and bacteria
PF04468	2	1	1	1	1	2	1	1	1	1	1	2	1	3	0	1	1	1	1	2	1	1	1	1	1	1	2	1	2	PSP1 C-terminal conserved region
PF04471	0	0	0	0	0	0	0	0	0	1	0	0	0	0	0	0	0	0	0	0	0	0	0	0	0	0	0	0	0	Restriction endonuclease
PF04488	0	0	1	0	0	0	0	0	0	0	0	0	0	0	0	0	0	0	0	0	0	0	0	0	0	0	0	0	0	Glycosyltransferase sugar-binding region containing DXD motif
PF04493	0	0	0	0	0	0	0	0	0	1	0	0	0	0	0	0	0	0	0	0	0	0	0	0	0	0	0	0	0	Endonuclease V
PF04494	1	1	1	1	1	1	1	1	1	1	1	1	1	3	1	1	1	1	1	1	1	1	0	1	1	1	1	2	1	WD40 associated region in TFIID subunit, NTD2 domain
PF04495	0	0	1	1	0	1	2	0	1	0	1	0	1	0	0	0	1	1	1	0	0	1	0	1	1	1	1	1	3	GRASP55/65 PDZ-like domain
PF04500	0	0	0	1	2	0	0	0	0	0	0	0	0	0	0	0	0	0	0	2	136	0	20	0	7	4	0	0	5	FLYWCH zinc finger domain
PF04502	0	1	2	0	0	0	0	0	0	2	0	0	0	0	0	0	0	0	1	0	0	0	0	0	0	0	0	1	0	Saf4/Yju2 protein
PF04506	0	1	1	0	0	0	0	0	0	1	0	0	0	0	0	0	0	0	0	0	0	0	0	0	0	0	0	0	0	Rft protein
PF04508	0	0	0	0	0	0	0	0	0	0	0	0	0	0	0	0	0	0	0	1	1	0	0	0	0	0	0	0	0	Viral A-type inclusion protein repeat
PF04511	2	2	2	0	2	1	1	1	1	2	2	1	2	1	2	1	1	1	1	1	2	1	1	1	2	1	0	1	1	Der1-like family
PF04515	1	3	5	1	1	1	1	0	3	2	1	1	2	5	0	0	1	1	1	1	2	1	4	0	0	3	1	1	2	Plasma-membrane choline transporter
PF04542	0	0	0	0	0	0	0	0	0	0	0	0	0	1	1	0	0	0	0	0	0	0	0	0	0	0	0	0	0	Sigma-70 region 2
PF04545	0	0	0	0	0	0	0	0	0	0	0	0	0	1	1	0	0	0	0	0	0	0	0	0	0	0	0	0	0	Sigma-70, region 4
PF04547	0	0	0	0	0	0	0	0	0	1	0	0	0	0	0	0	0	0	0	0	0	0	0	0	0	0	0	0	0	Calcium-activated chloride channel
PF04548	0	0	0	0	0	0	0	0	0	12	0	0	0	0	0	0	0	0	0	0	0	0	0	0	0	0	0	0	0	AIG1 family
PF04557	0	0	0	0	0	0	0	0	0	1	0	0	0	0	0	0	0	0	0	0	0	0	0	0	0	0	0	0	0	Glutaminyl-tRNA synthetase, non-specific RNA binding region part 2
PF04558	0	1	1	0	0	0	0	0	0	1	0	0	0	0	0	0	0	0	0	0	0	0	0	0	0	0	0	0	0	Glutaminyl-tRNA synthetase, non-specific RNA binding region part 1
PF04560	4	3	3	2	2	3	4	3	4	3	3	3	3	5	3	2	3	3	3	3	3	3	3	2	4	2	3	4	3	RNA polymerase Rpb2, domain 7
PF04561	4	3	3	2	2	3	4	3	3	3	1	3	2	6	3	3	1	1	2	3	3	3	2	1	3	2	3	3	3	RNA polymerase Rpb2, domain 2
PF04563	4	3	3	2	2	3	4	3	3	3	3	3	3	6	3	3	2	1	3	3	3	3	3	2	3	2	3	4	3	RNA polymerase beta subunit
PF04564	1	1	2	2	1	1	1	1	1	0	1	3	1	1	0	1	1	1	1	1	1	1	4	1	1	1	1	1	1	U-box domain
PF04565	4	3	3	2	3	3	4	3	3	3	3	3	3	6	3	3	3	2	2	4	3	3	3	2	3	2	3	4	3	RNA polymerase Rpb2, domain 3
PF04566	3	2	2	2	2	2	2	2	3	2	2	1	2	6	2	1	2	1	2	2	3	2	2	1	2	1	2	3	3	RNA polymerase Rpb2, domain 4
PF04567	2	2	2	1	2	1	1	1	1	2	1	0	1	2	2	1	1	1	1	1	1	1	2	0	1	1	1	2	1	RNA polymerase Rpb2, domain 5
PF04568	0	0	0	0	0	0	0	0	0	1	0	0	0	0	0	0	0	0	0	0	0	0	0	0	0	0	0	0	0	Mitochondrial ATPase inhibitor, IATP
PF04571	1	1	1	1	1	1	1	1	1	1	1	1	1	1	1	1	1	1	1	1	0	1	1	1	2	1	1	1	1	lipin, N-terminal conserved region
PF04572	0	0	1	0	0	0	0	0	0	0	0	0	0	0	0	0	0	0	0	0	0	0	0	0	0	0	0	0	0	Alpha 1,4-glycosyltransferase conserved region
PF04573	1	1	1	1	1	1	1	1	1	0	1	1	0	3	1	1	1	1	1	1	1	1	1	0	1	0	1	1	1	Signal peptidase subunit
PF04577	0	2	3	0	0	0	0	0	0	2	0	0	0	0	0	0	0	0	0	0	0	0	0	0	0	0	0	0	0	Glycosyltransferase 61
PF04588	0	1	0	0	0	0	0	0	0	0	0	0	0	0	0	0	0	0	0	0	0	0	0	0	0	0	0	0	0	Hypoxia induced protein conserved region
PF04597	0	1	1	0	0	0	0	0	0	1	0	0	0	0	0	0	0	0	0	0	0	0	0	0	0	0	0	0	0	Ribophorin I
PF04603	0	1	0	0	0	0	0	0	0	1	0	0	0	0	0	0	0	0	0	0	0	0	0	0	0	0	0	0	0	Ran-interacting Mog1 protein
PF04614	0	1	0	0	0	0	0	0	0	1	0	0	0	0	0	0	0	0	0	0	0	0	0	0	0	0	0	0	0	Pex19 protein family
PF04627	0	0	1	0	0	0	0	0	0	0	0	0	0	0	0	0	0	0	0	0	0	0	0	0	0	0	0	0	0	Mitochondrial ATP synthase epsilon chain
PF04628	0	1	2	0	1	1	1	0	0	1	1	0	1	0	0	0	0	1	1	1	1	1	0	0	0	0	1	1	1	Sedlin, N-terminal conserved region
PF04636	0	0	0	0	0	0	0	0	0	1	0	0	0	0	0	0	0	0	0	0	0	0	0	0	0	0	0	0	0	PA26 p53-induced protein (sestrin)
PF04641	0	1	1	0	0	0	0	0	0	1	0	0	0	0	0	0	0	0	0	0	0	0	0	0	0	0	0	0	0	Rtf2 RING-finger
PF04652	0	0	1	0	0	0	0	0	0	1	0	0	0	0	0	0	0	0	0	0	0	0	0	0	0	0	0	0	0	Vta1 like
PF04654	0	0	1	0	0	0	0	0	0	0	0	0	0	0	0	0	0	0	0	0	0	0	0	0	0	0	0	0	0	Protein of unknown function, DUF599
PF04658	1	1	1	1	1	1	1	1	1	0	1	1	1	2	0	1	1	1	0	1	1	1	1	1	1	1	1	1	1	TAFII55 protein conserved region
PF04665	0	0	0	0	0	0	0	0	0	0	0	0	0	0	0	0	0	0	0	1	0	0	0	0	0	0	0	0	0	Poxvirus A32 protein
PF04667	0	0	1	0	0	0	0	0	0	0	0	0	0	0	0	0	0	0	0	0	0	0	0	0	0	0	0	0	0	cAMP-regulated phosphoprotein/endosulfine conserved region
PF04670	4	2	2	6	8	5	5	6	6	11	7	4	6	8	7	4	6	5	7	6	5	7	4	9	6	5	7	6	5	Gtr1/RagA G protein conserved region
PF04675	1	0	1	1	1	1	1	0	2	1	1	1	1	2	1	1	1	1	1	1	1	1	1	1	1	1	1	1	1	DNA ligase N terminus
PF04676	0	0	1	0	0	0	0	0	0	2	0	0	0	0	0	0	0	0	0	0	0	0	0	0	0	0	0	0	0	Protein similar to CwfJ C-terminus 2
PF04677	1	1	2	1	1	1	1	0	1	3	1	1	0	2	3	0	1	0	0	1	1	1	0	0	2	1	1	0	0	Protein similar to CwfJ C-terminus 1
PF04679	1	0	1	1	1	1	1	1	1	2	1	1	1	2	1	1	0	1	1	1	1	1	1	1	1	1	1	1	1	ATP dependent DNA ligase C terminal region
PF04683	0	0	1	0	0	0	0	0	0	2	0	0	0	0	0	0	0	0	0	0	0	0	0	0	0	0	0	0	0	Proteasome complex subunit Rpn13 ubiquitin receptor
PF04690	0	0	1	0	0	0	0	0	0	0	0	0	0	0	0	0	0	0	0	0	0	0	0	0	0	0	0	0	0	YABBY protein
PF04695	0	0	1	0	0	0	0	0	0	0	0	0	0	0	0	0	0	0	0	0	0	0	0	0	0	0	0	0	0	Pex14 N-terminal domain
PF04696	0	1	1	0	0	0	0	0	0	1	0	0	0	0	0	0	0	0	0	0	0	0	0	0	0	0	0	0	0	pinin/SDK/memA/ protein conserved region
PF04699	0	0	0	0	0	0	0	0	0	1	0	0	0	0	0	0	0	0	0	0	0	0	0	0	0	0	0	0	0	ARP2/3 complex 16 kDa subunit (p16-Arc)
PF04707	0	3	2	0	0	0	0	0	0	2	0	0	0	0	0	0	0	0	0	0	0	0	0	0	0	0	0	0	0	PRELI-like family
PF04719	1	1	0	1	1	1	1	1	2	1	1	1	1	2	1	0	1	1	1	1	1	1	1	1	1	1	2	1	1	hTAFII28-like protein conserved region
PF04722	0	1	1	0	0	1	0	0	1	1	0	0	1	1	0	0	0	0	2	0	0	1	0	0	0	0	1	1	1	Ssu72-like protein
PF04727	0	1	1	0	0	0	0	0	0	1	0	0	0	0	0	0	0	0	0	0	0	0	0	0	0	0	0	0	0	ELMO/CED-12 family
PF04729	1	1	0	1	1	1	1	1	1	1	1	1	1	2	1	1	1	0	1	1	1	1	0	0	1	1	1	1	1	ASF1 like histone chaperone
PF04733	0	0	1	0	0	0	0	0	0	0	0	0	0	0	0	0	0	0	0	0	0	0	0	0	0	0	0	0	0	Coatomer epsilon subunit
PF04739	0	0	0	0	0	0	0	0	0	1	0	0	0	0	0	0	0	0	0	0	0	0	0	0	0	0	0	0	0	5'-AMP-activated protein kinase beta subunit, interaction domain
PF04750	3	1	0	3	5	2	2	2	1	0	3	4	1	2	1	2	1	2	2	6	5	1	5	1	2	0	1	1	1	FAR-17a/AIG1-like protein
PF04756	0	1	0	0	0	0	0	0	0	0	0	0	0	0	0	0	0	0	0	0	0	0	0	0	0	0	0	0	0	OST3 / OST6 family, transporter family
PF04757	0	0	0	0	0	0	0	0	0	2	0	0	0	0	0	0	0	0	0	0	0	0	0	0	0	0	0	0	0	Pex2 / Pex12 amino terminal region
PF04758	0	0	0	0	1	1	1	1	0	1	1	1	1	1	1	1	1	1	1	1	0	0	0	0	0	0	0	0	1	Ribosomal protein S30
PF04762	0	0	0	0	0	0	0	0	0	0	0	0	0	0	0	0	0	0	0	0	0	0	0	0	1	1	0	1	0	IKI3 family
PF04774	0	0	0	0	0	0	0	0	0	1	0	0	0	0	0	0	0	0	0	0	0	0	0	0	0	0	0	0	0	Hyaluronan / mRNA binding family
PF04777	0	2	2	1	1	1	2	2	1	1	1	0	2	1	0	0	1	1	2	1	0	0	1	1	2	1	1	1	1	Erv1 / Alr family
PF04784	0	0	0	0	0	0	0	0	0	1	0	0	0	0	0	0	0	0	0	0	0	0	0	0	0	0	0	0	0	Protein of unknown function, DUF547
PF04791	0	0	1	0	0	0	0	0	0	0	0	0	0	0	0	0	0	0	0	0	0	0	0	0	0	0	0	0	0	LMBR1-like membrane protein
PF04795	0	0	1	0	0	0	0	0	0	1	0	0	0	0	0	0	0	0	0	0	0	0	0	0	0	0	0	0	0	PAPA-1-like conserved region
PF04800	0	0	1	0	0	0	0	0	0	0	0	0	0	0	0	0	0	0	0	0	0	0	0	0	0	0	0	0	0	NADH dehydrogenase ubiquinone Fe-S protein 4
PF04801	0	0	1	0	0	0	0	0	0	1	0	0	0	0	0	0	0	0	0	0	0	0	0	0	0	0	0	0	0	RPC5 protein
PF04802	0	0	1	0	0	0	0	0	0	1	0	0	0	0	0	0	0	0	0	0	0	0	0	0	0	0	0	0	0	Phosphatase 4 regulatory subunit 3
PF04810	2	2	3	3	2	3	2	2	2	2	2	2	2	4	1	0	2	1	2	3	3	2	2	1	1	2	2	2	2	Sec23/Sec24 zinc finger
PF04811	2	3	3	2	2	2	2	2	2	3	1	1	1	1	2	0	2	1	2	2	2	2	1	1	1	0	2	2	2	Sec23/Sec24 trunk domain
PF04815	1	2	3	1	1	3	1	1	2	4	2	1	2	2	1	1	1	1	3	3	2	2	1	1	2	1	2	2	3	Sec23/Sec24 helical domain
PF04818	1	2	0	0	1	1	0	0	1	1	1	0	2	4	0	0	1	1	1	1	1	1	0	2	1	1	1	1	1	CID domain
PF04821	0	1	1	0	0	0	0	0	0	0	0	0	0	0	0	0	0	0	0	0	0	0	0	0	0	0	0	0	0	Timeless protein
PF04824	0	1	1	0	0	1	0	0	0	0	1	0	0	0	0	0	1	0	1	0	0	0	0	0	0	0	1	1	0	Conserved region of Rad21 / Rec8 like protein
PF04825	1	0	1	2	1	1	1	1	3	1	0	2	2	3	1	1	0	0	1	2	1	2	0	2	2	1	1	1	1	N terminus of Rad21 / Rec8 like protein
PF04840	0	0	0	0	0	0	0	0	0	1	0	0	0	0	0	0	0	0	0	0	0	0	0	0	0	0	0	0	0	Vps16, C-terminal region
PF04841	0	0	0	0	0	0	0	0	0	1	0	0	0	0	0	0	0	0	0	0	0	0	0	0	0	0	0	0	0	Vps16, N-terminal region
PF04851	16	20	26	19	23	19	17	20	20	31	20	16	14	20	12	12	19	16	21	15	17	24	12	13	20	11	18	23	21	Type III restriction enzyme, res subunit
PF04855	0	0	1	0	0	0	0	0	0	0	0	0	0	0	0	0	0	0	0	0	0	0	0	0	0	0	0	0	0	SNF5 / SMARCB1 / INI1
PF04857	0	1	1	0	0	0	0	0	0	1	0	0	0	0	0	0	0	0	0	0	0	0	0	0	0	0	0	0	0	CAF1 family ribonuclease
PF04865	0	0	0	0	0	0	0	0	0	0	0	0	0	1	0	0	0	0	0	0	0	0	0	0	0	0	0	0	0	Baseplate J-like protein
PF04869	0	0	1	0	0	0	0	0	0	1	0	0	0	0	0	0	0	0	0	0	0	0	0	0	0	0	0	0	0	Uso1 / p115 like vesicle tethering protein, head region
PF04871	0	0	0	0	0	0	0	0	0	1	0	0	0	0	0	0	0	0	0	0	0	0	0	0	0	0	0	0	0	Uso1 / p115 like vesicle tethering protein, C terminal region
PF04874	0	1	1	0	0	1	1	1	0	1	0	0	0	0	1	1	0	0	1	0	0	0	0	0	0	0	1	1	0	Mak16 protein C-terminal region
PF04884	0	0	1	0	0	0	0	0	0	0	0	0	0	0	0	0	0	0	0	0	0	0	0	0	0	0	0	0	0	Vitamin B6 photo-protection and homoeostasis
PF04889	0	2	0	0	0	0	0	0	0	0	0	0	0	0	0	0	0	0	0	0	0	0	0	0	0	0	0	0	0	Cwf15/Cwc15 cell cycle control protein
PF04893	1	1	1	0	1	0	0	0	1	2	0	0	1	0	0	0	0	0	1	0	0	1	1	0	0	0	0	0	0	Yip1 domain
PF04900	2	2	2	2	2	2	2	2	2	2	2	2	1	1	2	1	2	1	2	2	2	2	1	1	1	1	2	2	2	Fcf1
PF04909	0	0	1	0	0	0	0	0	0	0	0	0	0	0	0	0	0	0	0	0	0	0	0	0	0	0	0	0	0	Amidohydrolase
PF04910	0	1	1	0	0	0	0	0	0	0	0	0	0	0	0	0	0	0	0	0	0	0	0	0	0	0	0	0	0	Transcriptional repressor TCF25
PF04912	0	0	0	0	0	0	0	0	0	1	0	0	0	0	0	0	0	0	0	0	0	0	0	0	0	0	0	0	0	Dynamitin
PF04925	0	1	0	0	0	0	0	0	0	1	0	0	0	0	0	0	0	0	0	0	0	0	0	0	0	0	0	0	0	SHQ1 protein
PF04926	0	1	1	0	0	0	0	0	0	0	0	0	0	0	0	0	0	0	1	0	0	0	0	0	0	0	0	1	0	Poly(A) polymerase predicted RNA binding domain
PF04928	1	1	1	1	1	1	1	1	1	1	1	1	1	2	1	0	1	1	0	1	1	1	1	0	1	1	1	1	1	Poly(A) polymerase central domain
PF04931	0	1	0	0	0	0	0	0	0	0	0	0	0	0	0	0	0	0	0	0	0	0	0	0	0	0	0	0	0	DNA polymerase phi
PF04934	1	1	1	1	1	1	2	1	1	1	1	1	1	2	1	1	1	1	1	1	1	1	1	2	1	1	1	1	1	MED6 mediator sub complex component
PF04935	0	1	1	0	0	0	0	0	0	0	0	0	0	0	0	0	0	0	0	0	0	0	0	0	0	0	0	0	0	Surfeit locus protein 6
PF04937	0	0	0	0	0	0	0	0	0	0	0	0	0	0	0	0	0	0	0	0	12	1	3	0	0	0	0	0	0	Protein of unknown function (DUF 659)
PF04938	0	0	1	0	0	0	0	0	0	2	0	0	0	0	0	0	0	0	0	0	0	0	0	0	0	0	0	0	0	Survival motor neuron (SMN) interacting protein 1 (SIP1)
PF04939	1	1	1	0	0	1	1	1	1	1	1	1	1	0	0	1	1	0	2	0	1	1	1	2	0	1	1	1	1	Ribosome biogenesis regulatory protein (RRS1)
PF04950	2	1	2	2	2	2	2	2	1	1	2	2	2	1	2	1	2	1	2	2	2	2	2	2	3	2	2	2	2	40S ribosome biogenesis protein Tsr1 and BMS1 C-terminal
PF04952	0	0	0	0	0	0	0	0	0	1	0	0	0	0	0	0	0	0	0	0	0	0	0	0	0	0	0	0	0	Succinylglutamate desuccinylase / Aspartoacylase family
PF04968	0	0	0	0	0	0	0	0	0	1	0	0	0	0	0	0	0	0	0	0	0	0	0	0	0	0	0	0	0	CHORD
PF04969	0	1	0	1	1	1	1	0	0	3	1	0	0	2	0	0	1	1	1	1	1	1	0	1	1	1	1	1	1	CS domain
PF04972	0	0	0	0	0	0	0	0	0	0	0	0	0	0	1	0	0	0	0	0	0	0	0	0	0	0	0	0	0	BON domain
PF04981	1	1	1	1	1	1	1	1	1	1	1	1	1	1	1	1	1	1	1	2	1	1	0	0	1	1	1	1	1	NMD3 family
PF04983	3	3	3	3	3	3	3	3	3	3	3	3	2	3	3	2	3	3	2	3	3	3	3	4	4	3	3	3	3	RNA polymerase Rpb1, domain 3
PF04987	0	1	1	0	0	0	0	0	0	1	0	0	0	0	0	0	0	0	0	0	0	0	0	0	0	0	0	0	0	Phosphatidylinositolglycan class N (PIG-N)
PF04990	1	1	1	1	1	1	1	1	1	1	1	1	1	1	1	1	1	0	1	2	1	1	1	1	1	1	1	1	1	RNA polymerase Rpb1, domain 7
PF04992	0	1	1	0	0	1	1	0	1	1	0	0	0	1	0	0	0	0	0	0	0	0	0	0	0	0	1	0	1	RNA polymerase Rpb1, domain 6
PF04997	3	3	3	3	2	3	3	3	3	3	2	3	3	4	3	2	3	3	3	2	2	3	3	4	4	2	3	3	3	RNA polymerase Rpb1, domain 1
PF04998	3	3	3	3	3	3	3	3	3	3	3	3	3	3	4	2	3	2	3	4	3	3	3	4	3	3	3	4	3	RNA polymerase Rpb1, domain 5
PF05000	3	3	3	3	3	3	3	3	3	3	3	3	3	3	3	2	3	3	3	4	3	3	3	4	4	3	3	4	3	RNA polymerase Rpb1, domain 4
PF05001	0	1	1	0	0	1	0	0	0	0	0	0	0	0	0	0	0	1	0	0	0	1	1	0	0	0	0	0	1	RNA polymerase Rpb1 C-terminal repeat
PF05002	0	1	1	1	1	1	1	1	1	1	1	1	1	2	1	1	1	1	1	1	1	1	0	1	1	1	1	1	1	SGS domain
PF05007	0	1	0	0	0	0	0	0	0	1	0	0	0	0	0	0	0	0	0	0	0	0	0	0	0	0	0	0	0	Mannosyltransferase (PIG-M)
PF05008	0	0	0	0	0	0	0	0	0	1	0	0	0	0	0	0	0	0	0	0	0	0	0	0	0	0	0	0	0	Vesicle transport v-SNARE protein N-terminus
PF05010	0	1	1	0	0	0	0	0	0	1	0	0	0	0	0	0	0	0	0	0	0	0	0	0	0	0	0	0	0	Transforming acidic coiled-coil-containing protein (TACC), C-terminal
PF05011	0	1	1	0	0	0	0	0	0	0	0	0	0	0	0	0	0	0	0	0	0	0	0	0	0	0	0	0	0	Lariat debranching enzyme, C-terminal domain
PF05016	0	0	0	0	0	0	0	0	0	0	0	0	0	0	1	0	0	0	0	0	0	0	0	0	0	0	0	0	0	ParE toxin of type II toxin-antitoxin system, parDE
PF05018	0	0	0	0	0	0	0	0	0	1	0	0	0	0	0	0	0	0	0	0	0	0	0	0	0	0	0	0	0	CFA20 domain
PF05019	0	1	1	0	0	0	0	0	0	0	0	0	0	0	0	0	0	0	0	0	0	0	0	0	0	0	0	0	0	Coenzyme Q (ubiquinone) biosynthesis protein Coq4
PF05020	1	1	1	1	0	1	1	1	1	0	1	1	0	1	1	1	1	0	0	0	1	1	0	1	1	1	1	0	1	NPL4 family, putative zinc binding region
PF05021	1	1	1	1	0	1	0	1	1	0	1	1	0	1	1	1	1	1	0	0	0	1	0	0	0	1	1	0	1	NPL4 family
PF05022	0	1	1	0	0	0	1	1	0	1	0	0	0	0	0	0	0	0	0	0	0	0	0	0	0	0	0	0	0	SRP40, C-terminal domain
PF05023	0	0	1	0	0	0	0	0	0	1	0	0	0	0	0	0	0	0	0	0	0	0	0	0	0	0	0	0	0	Phytochelatin synthase
PF05024	0	1	1	0	0	1	0	0	0	1	0	0	0	0	0	0	0	0	1	0	0	0	0	0	0	0	0	0	0	N-acetylglucosaminyl transferase component (Gpi1)
PF05026	1	1	1	0	1	1	1	1	1	1	1	1	1	0	1	1	1	1	1	1	1	1	0	1	1	1	1	1	1	Dcp2, box A domain
PF05032	0	0	0	0	0	0	0	0	0	1	0	0	0	0	0	0	0	0	0	0	0	0	0	0	0	0	0	0	0	Spo12 family
PF05033	0	1	1	0	0	0	0	0	0	1	0	0	0	0	0	0	0	0	0	0	0	0	0	0	0	0	0	0	0	Pre-SET motif
PF05042	0	3	1	0	0	0	0	0	0	1	0	0	0	0	0	0	0	0	0	0	0	0	0	0	0	0	0	0	0	Caleosin related protein
PF05047	0	0	1	0	0	0	0	0	0	0	0	0	0	0	0	0	0	0	0	0	0	0	0	0	0	0	0	0	0	Mitochondrial ribosomal protein L51 / S25 / CI-B8 domain
PF05050	0	1	0	0	0	0	1	0	0	0	0	0	0	0	0	0	0	0	0	0	0	0	0	0	0	0	0	0	0	Methyltransferase FkbM domain
PF05051	0	0	1	0	0	0	0	0	0	1	0	0	0	0	0	0	0	0	0	0	0	0	0	0	0	0	0	0	0	Cytochrome C oxidase copper chaperone (COX17)
PF05057	0	0	0	0	0	0	0	0	0	1	0	0	0	0	0	0	0	0	0	0	0	0	0	0	0	0	0	0	0	Putative serine esterase (DUF676)
PF05063	0	0	1	0	0	0	0	0	0	0	0	0	0	0	0	0	0	0	0	0	0	0	0	0	0	0	0	0	0	MT-A70
PF05064	0	1	1	0	0	0	0	1	0	0	0	0	0	0	0	0	0	0	1	0	0	1	0	0	0	0	0	1	0	Nsp1-like C-terminal region
PF05071	0	0	1	0	0	0	0	0	0	0	0	0	0	0	0	0	0	0	0	0	0	0	0	0	0	0	0	0	0	NADH ubiquinone oxidoreductase subunit NDUFA12
PF05091	0	1	1	0	0	0	0	0	0	1	0	0	0	0	0	0	0	0	0	0	0	0	0	0	0	0	0	0	0	Eukaryotic translation initiation factor 3 subunit 7 (eIF-3)
PF05093	1	0	1	0	0	0	1	0	0	0	1	1	0	0	0	0	1	1	0	0	0	0	0	0	0	0	0	0	0	Cytokine-induced anti-apoptosis inhibitor 1, Fe-S biogenesis
PF05114	0	0	0	0	0	0	0	0	0	0	0	0	0	1	0	0	0	0	0	0	0	0	0	0	0	0	0	0	0	Protein of unknown function (DUF692)
PF05127	1	1	1	2	1	1	1	1	1	1	1	1	1	1	0	0	1	1	1	2	1	1	1	2	1	0	1	1	1	Helicase
PF05129	1	1	0	1	1	1	1	1	1	1	1	1	1	4	1	1	1	1	1	1	0	0	0	0	0	1	1	0	1	Transcription elongation factor Elf1 like
PF05131	0	0	0	0	0	0	0	0	0	1	0	0	0	0	0	0	0	0	0	0	0	1	0	0	0	0	0	0	0	Pep3/Vps18/deep orange family
PF05132	0	0	1	0	0	0	0	0	0	0	0	0	0	0	0	0	0	0	0	0	0	0	0	0	0	0	0	0	0	RNA polymerase III RPC4
PF05147	0	0	0	0	0	0	0	0	0	1	0	0	0	0	0	0	0	0	0	0	0	0	0	0	0	0	0	0	0	Lanthionine synthetase C-like protein
PF05148	1	1	1	1	1	1	1	1	1	1	1	1	1	1	1	1	1	1	0	1	1	1	1	1	1	1	1	0	1	Hypothetical methyltransferase
PF05158	1	1	0	0	1	1	0	1	1	0	0	0	0	2	1	0	0	1	2	0	0	1	1	0	0	0	1	1	1	RNA polymerase Rpc34 subunit
PF05160	0	1	1	0	0	0	0	0	0	1	0	0	0	0	0	0	0	0	0	0	0	0	0	0	0	0	0	0	0	DSS1/SEM1 family
PF05162	0	0	0	0	0	0	0	0	0	0	0	0	0	0	0	0	0	0	0	0	0	0	0	0	0	0	0	1	0	Ribosomal protein L41
PF05170	0	0	0	0	0	0	0	0	0	0	0	0	0	1	0	0	0	0	0	0	0	0	0	0	0	0	0	0	0	AsmA family
PF05172	0	1	1	0	0	1	1	1	0	1	2	0	0	0	0	0	0	0	1	0	0	0	0	0	0	1	0	1	0	Nup53/35/40-type RNA recognition motif
PF05175	0	1	3	1	1	2	1	2	3	2	3	0	1	3	2	0	2	1	3	2	2	1	0	3	2	3	0	3	0	Methyltransferase small domain
PF05176	0	1	1	0	0	0	0	0	0	0	0	0	0	0	0	0	0	0	0	0	0	0	0	0	0	0	0	0	0	ATP10 protein
PF05178	0	1	1	0	0	0	1	1	0	1	0	0	0	0	0	0	0	0	0	0	0	0	0	0	0	0	0	0	0	KRI1-like family
PF05179	0	1	1	0	1	1	0	0	0	1	0	0	1	3	0	0	0	0	1	1	0	1	0	4	1	1	1	1	1	RNA pol II accessory factor, Cdc73 family, C-terminal
PF05180	0	0	1	0	0	0	0	0	0	1	0	0	0	0	0	0	0	0	0	0	0	0	0	0	0	0	0	0	0	DNL zinc finger
PF05181	1	1	1	1	1	1	1	1	1	0	1	1	1	3	0	1	1	1	1	1	1	1	0	0	1	1	1	1	1	XPA protein C-terminus
PF05182	0	1	1	1	1	1	1	1	1	1	1	1	1	2	1	1	1	1	1	1	1	1	1	1	1	2	1	1	1	Fip1 motif
PF05183	1	0	1	0	1	0	0	0	1	1	1	1	1	0	0	1	0	0	1	0	1	1	1	0	0	0	0	0	1	RNA dependent RNA polymerase
PF05185	0	0	1	0	0	0	0	0	0	2	0	0	0	0	0	0	0	0	0	0	0	0	0	0	0	0	0	0	0	PRMT5 arginine-N-methyltransferase
PF05186	0	0	0	0	0	0	0	0	0	4	0	0	0	0	0	0	0	0	0	0	0	0	0	0	0	0	0	0	0	Dpy-30 motif
PF05187	0	1	1	0	0	0	0	0	0	1	0	0	0	0	0	0	0	0	0	0	0	0	0	0	0	0	0	0	0	Electron transfer flavoprotein-ubiquinone oxidoreductase, 4Fe-4S
PF05188	0	0	2	0	0	0	0	0	0	2	0	0	0	0	0	0	0	0	0	0	0	0	0	0	0	0	0	0	0	MutS domain II
PF05189	1	1	1	1	0	1	0	0	1	1	0	0	1	1	7	0	0	0	1	0	1	1	0	2	1	1	1	0	1	RNA 3'-terminal phosphate cyclase (RTC), insert domain
PF05190	1	2	3	0	1	1	1	1	1	2	1	1	3	1	1	1	1	1	2	1	1	3	1	2	3	3	1	2	1	MutS family domain IV
PF05191	0	1	2	0	0	0	1	1	0	1	0	0	0	0	0	0	0	0	0	0	0	0	0	0	0	0	0	0	0	Adenylate kinase, active site lid
PF05192	2	5	3	3	4	2	2	2	3	4	4	3	4	3	2	3	1	2	4	4	3	4	2	3	6	4	2	5	3	MutS domain III
PF05193	0	6	6	0	0	0	1	1	1	5	0	0	1	0	1	0	0	0	2	0	0	5	1	1	1	0	1	1	1	Peptidase M16 inactive domain
PF05195	0	0	0	0	0	0	0	0	0	1	0	0	0	0	0	0	0	0	0	0	0	0	0	0	0	0	0	0	0	Aminopeptidase P, N-terminal domain
PF05198	0	0	0	0	0	0	0	0	0	1	0	0	0	0	0	0	0	0	0	0	0	0	0	0	0	0	0	0	0	Translation initiation factor IF-3, N-terminal domain
PF05206	0	0	0	0	0	0	0	0	0	1	0	0	0	0	0	0	0	0	0	0	0	0	0	0	0	0	0	0	0	Methyltransferase TRM13
PF05207	1	0	0	1	1	1	1	0	1	0	1	1	1	1	0	1	1	1	1	1	0	0	0	1	1	0	1	1	1	CSL zinc finger
PF05222	0	0	0	0	0	0	0	0	0	1	0	0	0	0	0	0	0	0	0	0	0	0	0	0	0	0	0	0	0	Alanine dehydrogenase/PNT, N-terminal domain
PF05236	1	1	1	1	1	1	1	1	1	1	1	1	1	2	1	1	1	0	1	1	0	1	1	1	1	1	1	2	1	Transcription initiation factor TFIID component TAF4 family
PF05241	0	0	0	0	0	0	0	0	0	1	0	0	0	0	0	0	0	0	0	0	0	0	0	0	0	0	0	0	0	EXPERA (EXPanded EBP superfamily)
PF05250	0	0	0	0	0	0	0	0	0	1	0	0	0	0	0	0	0	0	0	0	0	0	0	0	0	0	0	0	0	Uncharacterised protein family (UPF0193)
PF05254	0	0	0	0	0	0	0	0	0	2	0	0	0	0	0	0	0	0	0	0	0	0	0	0	0	0	0	0	0	Uncharacterised protein family (UPF0203)
PF05255	0	0	0	0	0	0	0	0	0	1	0	0	0	0	0	0	0	0	0	0	0	0	0	0	0	0	0	0	0	Uncharacterised protein family (UPF0220)
PF05277	0	0	1	0	0	0	0	0	0	0	0	0	0	0	0	0	0	0	0	0	0	0	0	0	0	0	0	0	0	Protein of unknown function (DUF726)
PF05282	0	0	0	0	0	0	0	0	0	1	0	0	0	0	0	0	0	0	0	0	0	0	0	0	0	0	0	0	0	AAR2 protein
PF05291	0	1	0	0	0	0	1	1	0	1	0	0	0	0	0	0	0	0	0	0	0	0	0	0	0	0	0	0	0	Bystin
PF05292	0	1	0	0	0	0	0	0	0	0	0	0	0	0	0	0	0	0	0	0	0	0	0	0	0	0	0	0	0	Malonyl-CoA decarboxylase C-terminal domain
PF05303	0	0	0	0	0	0	0	0	0	1	0	0	0	0	0	0	0	0	0	0	0	0	0	0	0	0	0	0	0	GSKIP domain
PF05327	0	1	1	0	0	0	0	0	0	1	0	0	0	0	0	0	0	0	0	0	0	0	0	0	0	0	0	0	0	RNA polymerase I specific transcription initiation factor RRN3
PF05328	0	1	0	0	0	0	0	0	0	1	0	0	0	0	0	0	0	0	0	0	0	0	0	0	0	0	0	0	0	CybS, succinate dehydrogenase cytochrome B small subunit
PF05343	0	0	0	0	0	0	0	0	0	0	0	0	0	0	0	0	0	0	0	0	0	0	1	0	0	0	0	0	0	M42 glutamyl aminopeptidase
PF05346	0	1	0	1	0	0	0	0	0	1	1	0	1	0	0	0	1	1	1	0	1	0	1	0	1	0	0	1	0	Eukaryotic membrane protein family
PF05347	0	2	0	0	0	0	0	0	0	2	0	0	0	0	0	0	0	0	0	0	0	0	0	0	0	0	0	0	0	Complex 1 protein (LYR family)
PF05348	0	1	1	0	0	0	0	0	0	1	0	0	0	0	0	0	0	0	0	0	0	0	0	0	0	0	0	0	0	Proteasome maturation factor UMP1
PF05362	0	1	1	0	0	0	0	0	0	1	0	0	0	0	0	0	0	0	0	0	0	0	0	0	0	0	0	0	0	Lon protease (S16) C-terminal proteolytic domain
PF05368	0	0	1	0	0	0	0	0	0	2	0	0	0	0	0	0	0	0	0	0	0	0	0	0	0	0	0	0	0	NmrA-like family
PF05380	0	0	0	0	0	0	0	0	0	0	0	0	0	0	0	0	0	0	0	0	2	0	0	0	0	0	0	0	0	Pao retrotransposon peptidase
PF05383	1	1	1	1	1	1	1	1	1	2	1	1	1	1	1	1	1	1	1	1	1	1	1	0	0	1	1	1	1	La domain
PF05405	0	1	1	0	0	0	0	0	0	1	0	0	0	0	0	0	0	0	0	0	0	0	0	0	0	0	0	0	0	Mitochondrial ATP synthase B chain precursor (ATP-synt_B)
PF05427	0	0	1	0	0	0	0	0	0	1	0	0	0	0	0	0	0	0	0	0	0	0	0	0	0	0	0	0	0	Acidic fibroblast growth factor binding (FIBP)
PF05437	0	0	0	0	0	0	0	0	0	0	0	0	0	1	0	0	0	0	0	0	0	0	0	0	0	0	0	0	0	Branched-chain amino acid transport protein (AzlD)
PF05470	0	1	0	0	0	0	0	0	0	0	0	0	0	0	0	0	0	0	0	0	0	0	0	0	0	0	0	0	0	Eukaryotic translation initiation factor 3 subunit 8 N-terminus
PF05478	0	0	0	0	0	0	0	0	0	1	0	0	0	0	0	0	0	0	0	0	0	0	0	0	0	0	0	0	0	Prominin
PF05493	0	0	0	1	0	1	1	0	0	0	1	1	1	1	5	1	0	0	1	0	0	0	0	0	0	0	0	0	1	ATP synthase subunit H
PF05495	1	1	2	2	2	2	1	1	1	2	2	1	2	0	1	1	2	2	3	3	2	2	2	3	2	2	1	3	1	CHY zinc finger
PF05496	2	0	1	1	2	1	0	0	0	2	1	0	1	0	2	0	2	1	1	2	1	2	3	1	1	1	2	1	1	Holliday junction DNA helicase RuvB P-loop domain
PF05499	0	0	0	0	0	0	0	0	0	1	0	0	0	0	0	0	0	0	0	0	0	0	0	0	0	0	0	0	0	DNA methyltransferase 1-associated protein 1 (DMAP1)
PF05517	0	1	1	0	0	0	0	0	0	1	0	0	0	0	0	0	0	0	0	0	0	0	0	0	0	0	0	0	0	p25-alpha
PF05529	0	1	0	0	0	1	0	0	0	0	0	0	1	2	0	0	0	0	1	1	0	1	0	0	0	0	1	1	1	Bap31/Bap29 transmembrane region
PF05546	0	1	0	0	0	0	0	0	0	1	0	0	0	0	0	0	0	0	0	0	0	0	0	0	0	0	0	0	0	She9 / Mdm33 family
PF05585	0	0	0	0	0	0	0	0	0	0	0	0	0	0	0	0	0	0	0	0	2	0	0	0	0	0	0	0	0	Putative peptidase (DUF1758)
PF05602	0	0	1	0	0	0	0	0	0	0	0	0	0	0	0	0	0	0	0	0	0	0	0	0	0	0	0	0	0	Cleft lip and palate transmembrane protein 1 (CLPTM1)
PF05603	0	0	1	0	0	0	0	0	0	1	0	0	0	0	0	0	0	0	0	0	0	0	0	0	0	0	0	0	0	Protein of unknown function (DUF775)
PF05615	0	0	1	0	0	0	0	0	0	0	0	0	0	0	0	0	0	0	0	0	0	0	0	0	0	0	0	0	0	Tho complex subunit 7
PF05620	1	0	0	1	1	1	1	1	4	1	1	1	1	1	0	1	0	1	1	0	1	1	0	0	0	0	1	0	1	SRP-independent targeting protein 2/TMEM208
PF05621	0	1	0	0	0	0	0	0	0	0	1	0	0	0	0	0	1	0	0	0	0	0	0	0	0	0	0	0	0	Bacterial TniB protein
PF05625	0	0	1	0	0	0	1	1	0	0	0	0	1	0	0	0	0	0	1	0	0	0	0	0	0	1	0	1	0	PAXNEB protein
PF05638	0	0	0	0	0	0	0	0	0	0	0	0	0	0	1	0	0	0	0	0	0	0	0	0	0	0	0	0	0	Type VI secretion system effector, Hcp
PF05648	0	2	1	0	0	0	0	0	0	1	0	0	0	0	0	0	0	0	0	0	0	0	0	0	0	0	0	0	0	Peroxisomal biogenesis factor 11 (PEX11)
PF05652	0	0	1	0	0	1	1	1	1	0	1	0	1	0	0	0	0	0	1	0	0	1	0	0	1	0	1	1	1	Scavenger mRNA decapping enzyme (DcpS) N-terminal
PF05653	1	0	0	1	1	1	0	1	1	0	1	1	1	0	1	1	1	1	1	1	1	1	2	2	1	0	1	1	1	Magnesium transporter NIPA
PF05669	1	0	0	1	1	1	1	1	1	0	1	1	1	2	0	1	1	1	1	0	0	0	1	1	1	1	1	0	1	SOH1
PF05670	1	2	2	1	0	1	1	1	1	1	1	1	1	2	11	1	1	0	0	0	1	1	0	0	0	0	1	0	1	NFACT protein RNA binding domain
PF05673	0	0	0	0	0	0	0	0	0	0	0	0	0	0	0	0	0	0	0	0	0	0	0	0	0	1	0	0	0	Protein of unknown function (DUF815)
PF05685	0	0	0	0	0	0	0	0	0	4	0	0	0	0	0	0	0	0	0	0	0	0	0	0	0	0	0	0	0	Putative restriction endonuclease
PF05686	0	0	2	0	0	0	0	0	0	0	0	0	0	0	0	0	0	0	0	0	0	0	0	0	0	0	0	0	0	Glycosyl transferase family 90
PF05693	0	0	1	0	0	0	0	0	0	1	0	0	0	0	0	0	0	0	0	0	0	0	0	0	0	0	0	0	0	Glycogen synthase
PF05699	0	0	0	0	0	0	0	0	0	0	0	0	0	0	0	0	0	0	0	0	8	0	3	0	0	0	0	0	0	hAT family C-terminal dimerisation region
PF05700	0	0	0	0	0	0	0	0	0	1	0	0	0	0	0	0	0	0	0	0	0	0	0	0	0	0	0	0	0	Breast carcinoma amplified sequence 2 (BCAS2)
PF05712	0	1	1	0	1	0	0	1	0	1	0	0	1	0	1	0	0	0	1	1	0	0	0	0	0	1	0	1	0	MRG
PF05719	0	1	1	1	1	1	1	1	0	0	1	1	1	0	0	0	1	0	1	1	1	1	0	1	1	1	1	1	0	Golgi phosphoprotein 3 (GPP34)
PF05721	0	0	1	0	0	0	0	0	0	0	0	0	0	0	0	0	0	0	0	0	0	0	0	0	0	0	0	0	0	Phytanoyl-CoA dioxygenase (PhyH)
PF05726	0	0	1	0	0	0	0	0	0	1	0	0	0	0	0	0	0	0	0	0	0	0	0	0	0	0	0	0	0	Pirin C-terminal cupin domain
PF05739	0	1	2	0	0	0	0	0	1	3	0	0	1	0	0	2	0	1	0	0	1	1	1	0	0	0	0	0	1	SNARE domain
PF05742	0	1	1	0	0	0	0	0	0	1	0	0	0	0	0	0	0	0	0	0	0	0	0	0	0	0	0	0	0	Transport and Golgi organisation 2
PF05743	0	1	1	0	0	0	0	0	0	1	1	0	0	0	0	0	0	0	0	0	0	0	0	0	0	0	0	0	0	UEV domain
PF05746	2	1	1	1	1	1	1	1	1	1	1	1	1	1	1	0	1	1	1	1	1	1	1	4	3	1	1	1	1	DALR anticodon binding domain
PF05753	0	0	0	0	0	0	0	0	0	1	0	0	0	0	0	0	0	0	0	0	0	0	0	0	0	0	0	0	0	Translocon-associated protein beta (TRAPB)
PF05770	0	0	1	0	0	0	0	0	0	1	0	0	0	0	0	0	0	0	0	0	0	0	0	0	0	0	0	0	0	Inositol 1,3,4-trisphosphate 5/6-kinase ATP-grasp domain
PF05773	0	2	0	0	0	0	1	0	1	0	0	0	0	2	0	1	0	1	1	0	1	0	0	0	0	0	0	1	1	RWD domain
PF05786	0	1	1	0	0	0	0	0	0	1	0	0	0	0	0	0	0	0	0	0	0	0	0	0	0	0	0	0	0	Condensin complex subunit 2
PF05793	0	0	1	0	0	0	0	0	0	0	0	0	0	0	0	0	0	0	0	0	0	0	0	0	0	0	0	0	0	Transcription initiation factor IIF, alpha subunit (TFIIF-alpha)
PF05794	0	0	2	0	0	0	0	0	0	1	0	0	0	0	0	0	0	0	0	0	0	0	0	0	0	0	0	0	0	T-complex protein 11
PF05804	0	0	0	0	0	0	0	0	0	1	0	0	0	0	0	0	0	0	0	0	0	0	0	0	0	0	0	0	0	Kinesin-associated protein (KAP)
PF05832	0	0	1	0	0	0	0	0	0	1	0	0	0	0	0	0	0	0	0	0	0	0	0	0	0	0	0	0	0	Eukaryotic protein of unknown function (DUF846)
PF05833	0	1	0	0	0	1	1	1	1	0	0	0	0	1	1	0	0	0	0	0	0	0	0	0	0	0	1	0	1	NFACT N-terminal and middle domains
PF05843	0	0	1	0	0	1	0	0	0	2	0	0	0	0	0	0	0	0	0	0	0	0	0	0	0	0	0	0	0	Suppressor of forked protein (Suf)
PF05854	0	0	1	0	0	0	0	0	0	0	0	0	0	0	0	0	0	0	0	0	0	0	0	0	0	0	0	0	0	Non-histone chromosomal protein MC1
PF05856	0	0	1	0	0	0	0	0	0	1	0	0	0	0	0	0	0	0	0	0	0	0	0	0	0	0	0	0	0	ARP2/3 complex 20 kDa subunit (ARPC4)
PF05859	0	1	1	0	0	0	0	0	0	0	0	0	0	0	0	0	0	0	0	0	0	1	0	0	0	0	0	0	0	Mis12 protein
PF05871	0	0	1	0	0	0	0	0	0	1	0	0	0	0	0	0	0	0	0	0	0	0	0	0	0	0	0	0	0	ESCRT-II complex subunit
PF05873	0	0	1	0	0	0	0	0	0	0	0	0	0	0	0	0	0	0	0	0	0	0	0	0	0	0	0	0	0	ATP synthase D chain, mitochondrial (ATP5H)
PF05875	0	0	0	0	0	0	0	0	0	1	0	0	0	0	0	0	0	0	0	0	0	0	0	0	0	0	0	0	0	Ceramidase
PF05879	0	1	1	0	0	0	0	0	0	0	0	0	0	0	0	0	0	0	0	0	0	0	0	0	0	0	0	0	0	Root hair defective 3 GTP-binding protein (RHD3) GTPase domain
PF05889	0	0	1	0	0	0	0	0	0	0	0	0	0	0	0	0	0	0	0	0	0	0	0	0	0	0	0	0	0	O-phosphoseryl-tRNA(Sec) selenium transferase, SepSecS
PF05890	0	1	1	0	0	0	0	0	0	1	0	0	0	0	0	0	0	0	0	0	0	0	0	0	0	0	0	0	0	Eukaryotic rRNA processing protein EBP2
PF05891	0	0	1	0	0	0	0	0	0	1	0	0	0	0	0	0	0	0	0	0	0	0	0	0	0	0	0	0	0	AdoMet dependent proline di-methyltransferase
PF05903	1	0	0	1	1	1	2	1	1	2	1	1	2	2	1	1	0	1	2	1	1	1	1	1	1	1	1	1	1	PPPDE putative peptidase domain
PF05907	1	0	0	1	1	1	0	0	0	1	1	1	1	1	0	0	1	0	1	1	1	1	1	0	1	1	1	1	1	CXXC motif containing zinc binding protein, eukaryotic
PF05916	1	2	2	1	1	1	1	1	2	0	1	1	1	4	6	1	1	1	1	1	1	1	1	1	1	1	1	0	1	GINS complex protein
PF05920	0	2	2	4	2	5	0	1	2	5	2	2	2	1	0	4	0	4	1	2	4	2	2	1	2	2	3	1	4	Homeobox KN domain
PF05922	0	1	1	0	0	0	1	1	0	3	0	0	0	1	0	0	0	1	0	1	0	0	0	0	1	0	0	0	1	Peptidase inhibitor I9
PF05957	0	0	0	0	0	0	0	0	0	0	0	0	0	1	1	0	0	0	0	0	0	0	0	0	0	0	0	0	0	DUF883 N-terminal domain
PF05958	0	1	1	1	0	0	0	0	0	0	0	0	0	0	0	0	0	0	1	0	0	0	1	0	0	0	0	1	0	tRNA (Uracil-5-)-methyltransferase
PF05964	1	1	2	1	1	2	1	1	0	1	2	1	1	1	0	0	2	2	2	2	2	2	0	1	1	2	2	2	0	F/Y-rich N-terminus
PF05965	0	1	1	0	0	0	0	0	0	1	0	0	0	0	0	0	0	0	0	0	0	1	0	0	0	0	0	0	0	F/Y rich C-terminus
PF05970	0	0	0	0	0	0	0	0	0	0	0	0	0	0	0	0	0	1	2	0	0	0	3	0	0	0	0	0	0	PIF1-like helicase
PF05971	0	1	1	0	0	0	0	0	0	0	0	0	0	0	0	0	0	0	0	0	0	0	0	0	0	0	0	0	0	RNA methyltransferase
PF05983	0	1	0	0	0	0	0	0	0	0	0	0	0	0	0	0	0	0	1	0	0	1	0	0	1	0	0	2	0	MED7 protein
PF05995	0	0	0	0	0	0	0	0	0	2	0	0	0	0	0	0	0	0	0	0	0	0	0	0	0	0	0	0	0	Cysteine dioxygenase type I
PF05997	0	1	1	0	0	0	0	0	0	1	0	0	0	0	0	0	0	0	0	0	0	0	0	0	0	0	0	0	0	Nucleolar protein,Nop52
PF06017	0	0	0	0	0	0	0	0	0	1	0	0	0	0	0	0	0	0	0	0	0	0	0	0	0	0	0	0	0	Unconventional myosin tail, actin- and lipid-binding
PF06025	0	0	1	0	0	0	0	1	0	1	0	0	0	0	0	0	0	0	0	0	0	0	0	0	0	0	0	0	0	Domain of Unknown Function (DUF913)
PF06026	1	1	1	1	0	1	1	1	1	1	1	1	1	1	0	0	1	0	1	0	1	1	0	1	0	1	1	1	2	Ribose 5-phosphate isomerase A (phosphoriboisomerase A)
PF06027	0	2	0	0	0	0	0	0	0	2	0	0	0	0	0	0	0	0	0	0	0	0	0	0	0	0	0	0	0	Solute carrier family 35
PF06041	0	1	1	0	0	0	0	0	0	1	0	0	0	0	0	0	0	0	0	0	0	0	0	0	0	0	0	0	0	Bacterial protein of unknown function (DUF924)
PF06046	1	0	1	0	1	1	1	1	1	0	1	1	1	1	1	0	1	1	1	1	1	1	0	1	2	1	1	1	1	Exocyst complex component Sec6
PF06052	0	1	0	0	0	0	0	0	0	1	0	0	0	0	0	0	0	0	0	0	0	0	0	0	0	0	0	0	0	3-hydroxyanthranilic acid dioxygenase
PF06056	0	0	0	0	0	0	0	0	0	0	0	0	0	0	0	0	0	0	0	0	3	0	1	0	0	0	0	0	0	Putative ATPase subunit of terminase (gpP-like)
PF06058	2	0	0	0	0	1	1	1	0	1	1	1	1	2	0	0	0	0	1	1	1	1	0	1	0	1	1	0	1	Dcp1-like decapping family
PF06068	1	2	2	2	0	2	2	2	2	1	2	1	2	1	0	0	2	0	2	1	1	2	0	2	1	2	2	4	2	TIP49 P-loop domain
PF06071	1	1	1	1	1	1	1	1	1	1	1	1	1	2	1	0	1	1	3	1	1	1	1	2	1	1	1	1	1	Protein of unknown function (DUF933)
PF06087	0	1	0	0	0	0	0	0	0	0	0	0	0	0	0	0	0	0	0	0	0	0	0	0	0	0	0	0	0	Tyrosyl-DNA phosphodiesterase
PF06093	1	1	1	1	1	1	1	1	1	0	1	1	1	2	1	1	1	1	1	1	1	1	1	2	1	1	1	1	1	Spt4/RpoE2 zinc finger
PF06098	0	0	0	0	0	0	0	0	0	1	0	0	0	0	0	0	0	0	0	0	0	0	0	0	0	0	0	0	0	Radial spoke protein 3
PF06102	0	1	1	0	0	0	1	1	0	1	0	0	0	0	0	0	0	0	0	0	0	0	0	0	0	0	0	0	0	rRNA biogenesis protein RRP36
PF06127	0	1	1	0	0	0	0	0	0	1	0	0	0	0	0	0	0	0	0	0	0	0	0	0	0	0	0	0	0	2-hydroxy-palmitic acid dioxygenase Mpo1-like
PF06131	0	0	0	0	0	0	1	0	0	0	0	0	0	0	0	0	0	0	0	0	0	0	0	0	0	0	0	0	0	Schizosaccharomyces pombe repeat of unknown function (DUF963)
PF06144	0	0	0	2	0	0	0	0	1	0	0	0	0	0	0	0	1	0	2	1	0	1	0	1	0	1	0	1	0	DNA polymerase III, delta subunit
PF06148	0	0	0	0	0	0	0	0	0	1	0	0	0	0	0	0	0	0	0	0	0	0	0	0	0	0	0	0	0	COG (conserved oligomeric Golgi) complex component, COG2
PF06155	0	0	0	0	0	0	0	0	0	1	0	0	0	0	0	0	0	0	0	0	0	0	0	0	0	0	0	0	0	Gamma-butyrobetaine hydroxylase-like, N-terminal
PF06159	0	0	1	0	0	0	0	0	0	0	0	0	0	0	0	0	0	0	0	0	0	0	0	0	0	0	0	0	0	Protein of unknown function (DUF974)
PF06176	0	1	0	0	0	0	0	0	1	0	0	0	0	0	0	0	0	0	0	0	0	0	0	0	0	0	0	0	0	Lipopolysaccharide core biosynthesis protein (WaaY)
PF06188	0	0	0	0	0	0	0	0	0	0	0	0	0	0	1	0	0	0	0	0	0	0	0	0	0	0	0	0	0	HrpE/YscL/FliH and V-type ATPase subunit E
PF06201	0	1	0	0	0	0	1	1	0	2	0	0	1	0	0	0	0	0	1	0	0	1	0	0	2	1	0	1	0	PITH domain
PF06202	0	0	1	0	0	0	0	0	0	1	0	0	0	0	0	0	0	0	0	0	0	0	0	0	0	0	0	0	0	Amylo-alpha-1,6-glucosidase
PF06212	0	0	1	0	0	0	0	0	0	0	0	0	0	0	0	0	0	0	0	0	0	0	0	0	0	0	0	0	0	GRIM-19 protein
PF06220	0	1	1	1	1	1	0	0	1	1	1	0	0	1	0	0	1	0	1	0	1	1	0	0	0	0	1	1	1	U1 zinc finger
PF06221	0	0	1	0	0	0	0	0	0	0	0	0	0	0	0	0	0	0	0	0	0	0	0	0	0	0	0	0	0	Putative zinc finger motif, C2HC5-type
PF06229	0	1	1	0	0	0	0	0	0	1	0	0	0	0	0	0	0	0	0	0	0	0	0	0	0	0	0	0	0	FRG1-like domain
PF06244	0	1	1	0	0	0	0	0	0	1	0	0	0	0	0	0	0	0	0	0	0	0	0	0	0	0	0	0	0	Coiled-coil domain-containing protein 124 /Oxs1
PF06246	0	1	1	0	0	0	0	0	0	1	0	0	0	0	0	0	0	0	0	0	0	0	0	0	0	0	0	0	0	Isy1-like splicing family
PF06268	0	0	1	0	0	0	0	0	0	0	0	0	0	0	0	0	0	0	0	0	0	0	0	0	0	0	0	0	0	Fascin domain
PF06291	0	0	0	0	0	0	0	0	0	0	0	0	0	0	0	0	0	0	0	0	0	0	0	0	2	0	0	0	0	Bor protein
PF06293	2	3	0	1	0	0	0	1	1	4	3	2	0	2	1	1	2	0	3	1	1	3	0	1	1	1	1	3	0	Lipopolysaccharide kinase (Kdo/WaaP) family
PF06294	0	0	0	0	0	0	0	0	0	3	0	0	0	0	0	0	0	0	0	0	0	0	0	0	0	0	0	0	0	CH-like domain in sperm protein
PF06320	0	1	0	0	0	0	0	0	0	0	0	0	0	0	0	0	0	0	0	0	0	0	0	0	0	0	0	0	0	GCN5-like protein 1 (GCN5L1)
PF06331	0	1	1	0	1	1	1	1	1	0	1	1	1	0	0	0	1	1	0	1	0	0	0	1	0	1	0	1	0	Transcription factor TFIIH complex subunit Tfb5
PF06337	0	0	2	0	0	0	0	0	0	3	0	0	0	0	0	0	0	0	0	0	0	0	0	0	0	0	0	0	0	DUSP domain
PF06367	0	0	1	0	0	0	0	0	0	2	0	0	0	0	0	0	0	0	0	0	0	0	0	0	0	0	0	0	0	Diaphanous FH3 Domain
PF06371	0	1	0	0	0	0	0	0	0	2	0	0	0	0	0	0	0	0	0	0	0	0	0	0	0	0	0	0	0	Diaphanous GTPase-binding Domain
PF06391	1	1	1	1	0	0	0	0	0	1	0	0	0	0	0	0	0	0	1	0	0	0	0	0	0	0	0	1	0	CDK-activating kinase assembly factor MAT1
PF06395	0	1	1	0	0	0	0	0	0	0	0	0	0	0	0	0	0	0	0	0	0	0	0	0	0	0	0	0	0	CDC24 Calponin
PF06398	0	0	0	0	0	0	0	0	0	1	0	0	0	0	0	0	0	0	0	0	0	0	0	0	0	0	0	0	0	Integral peroxisomal membrane peroxin
PF06415	1	1	1	1	1	1	1	1	1	1	1	1	2	1	0	1	1	0	1	1	1	1	0	1	1	1	1	1	1	BPG-independent PGAM N-terminus (iPGM_N)
PF06417	0	0	0	0	0	0	0	0	0	1	0	0	0	0	0	0	0	0	0	0	0	0	0	0	0	0	0	0	0	Protein of unknown function (DUF1077)
PF06418	1	1	1	1	1	2	1	1	3	1	0	1	0	1	0	0	0	1	1	1	1	1	1	2	1	1	1	1	1	CTP synthase N-terminus
PF06420	0	0	1	0	0	0	0	0	0	1	0	0	0	0	0	0	0	0	0	0	0	0	0	0	0	0	0	0	0	Mitochondrial genome maintenance MGM101
PF06421	0	1	1	0	0	0	0	0	0	0	0	0	0	0	0	0	0	0	0	0	0	0	0	0	0	0	0	0	0	GTP-binding protein LepA C-terminus
PF06423	1	1	1	1	0	1	0	1	1	0	0	1	1	1	0	0	0	0	1	0	1	0	0	2	0	0	1	1	1	GWT1
PF06424	0	2	2	0	0	0	0	0	0	0	0	0	0	0	0	0	0	0	0	0	0	0	0	0	0	0	0	0	0	PRP1 splicing factor, N-terminal
PF06427	0	0	0	0	0	0	0	0	0	1	0	0	0	0	0	0	0	0	0	0	0	0	0	0	0	0	0	0	0	UDP-glucose:Glycoprotein Glucosyltransferase
PF06428	0	1	1	0	0	0	0	0	0	2	0	0	0	0	0	0	0	0	0	0	0	0	0	0	0	0	0	0	0	GDP/GTP exchange factor Sec2p
PF06432	0	1	1	1	1	1	0	0	1	1	0	0	0	1	0	0	0	0	1	1	0	1	0	1	1	0	1	0	0	Phosphatidylinositol N-acetylglucosaminyltransferase
PF06464	0	0	0	0	0	0	0	0	0	1	0	0	0	0	0	0	0	0	0	0	0	0	0	0	0	0	0	0	0	DMAP1-binding Domain
PF06467	0	0	0	0	0	1	0	0	0	0	0	0	0	0	0	0	0	0	0	0	0	0	0	0	0	0	0	0	0	MYM-type Zinc finger with FCS sequence motif
PF06470	6	4	4	4	6	5	4	4	4	3	4	4	5	3	4	4	5	4	6	5	4	5	4	5	5	5	5	4	4	SMC proteins Flexible Hinge Domain
PF06472	0	1	2	0	0	0	0	0	0	4	0	0	0	0	0	0	0	0	0	0	0	0	0	0	0	0	0	0	0	ABC transporter transmembrane region 2
PF06479	1	1	1	1	1	0	1	1	1	1	1	1	1	1	0	0	1	1	1	1	1	1	1	0	2	1	0	1	1	Ribonuclease 2-5A
PF06480	0	0	1	0	0	0	0	0	0	0	0	0	0	0	0	0	0	0	0	0	0	0	0	0	0	0	0	0	0	FtsH Extracellular
PF06487	0	1	1	0	0	0	0	0	0	1	0	0	0	0	0	0	0	0	0	0	0	0	0	0	0	0	0	0	0	Sin3 associated polypeptide p18 (SAP18)
PF06517	0	0	0	0	0	0	0	0	0	0	0	0	0	0	0	0	0	0	0	0	0	0	0	1	0	0	0	0	0	Orthopoxvirus A43R protein
PF06541	0	0	0	0	0	0	0	0	0	0	0	0	0	0	1	0	0	0	0	0	0	0	0	0	0	0	0	0	0	Putative ABC-transporter type IV
PF06544	0	1	1	0	0	0	0	0	0	0	0	0	0	0	0	0	0	0	0	0	0	0	0	0	0	0	0	0	0	Protein of unknown function (DUF1115)
PF06551	0	0	0	0	0	0	0	0	0	0	0	0	0	0	2	0	0	0	0	0	0	0	0	0	0	0	0	0	0	Protein of unknown function (DUF1120)
PF06565	0	0	0	0	0	0	0	0	0	2	0	0	0	0	0	0	0	0	0	0	0	0	0	0	0	0	0	0	0	DM10 domain
PF06588	0	1	0	1	2	1	1	0	1	1	0	0	1	1	0	0	0	0	0	1	1	1	0	0	0	0	1	0	1	Muskelin N-terminus
PF06602	0	0	1	0	0	0	0	0	0	2	0	0	0	0	0	0	0	0	0	0	0	0	0	0	0	0	0	0	0	Myotubularin-like phosphatase domain
PF06628	0	1	1	0	0	0	0	0	0	0	0	0	0	0	0	0	0	0	0	0	0	0	0	0	0	0	0	0	0	Catalase-related immune-responsive
PF06645	0	0	0	1	1	1	1	1	1	1	1	1	1	2	0	1	1	1	0	1	0	1	0	0	1	0	1	0	1	Microsomal signal peptidase 12 kDa subunit (SPC12)
PF06650	0	1	1	0	0	0	1	0	0	0	0	0	0	0	0	0	0	0	0	0	0	0	0	0	0	0	0	0	0	SHR-binding domain of vacuolar-sorting associated protein 13
PF06658	0	0	0	0	0	0	0	0	0	1	0	0	0	0	0	0	0	0	0	0	0	0	0	0	0	0	0	0	0	Protein of unknown function (DUF1168)
PF06677	0	1	0	0	0	0	0	0	0	0	0	0	0	0	0	0	0	0	0	0	0	0	0	0	0	0	0	0	0	Sjogren's syndrome/scleroderma autoantigen 1 (Autoantigen p27)
PF06703	1	1	1	1	1	1	1	1	1	1	1	1	1	2	1	0	1	1	1	1	1	1	1	1	1	1	1	1	1	Microsomal signal peptidase 25 kDa subunit (SPC25)
PF06723	1	3	4	1	0	2	2	2	2	4	2	0	1	3	1	0	1	0	1	0	2	1	0	0	0	2	1	1	1	MreB/Mbl protein
PF06728	0	1	1	0	0	0	0	0	0	1	0	0	0	0	0	0	0	0	0	0	0	0	0	0	0	0	0	0	0	GPI transamidase subunit PIG-U
PF06730	0	0	0	0	0	0	0	0	0	1	0	0	0	0	0	0	0	0	0	0	0	0	0	0	0	0	0	0	0	FAM92 protein
PF06732	1	1	1	0	0	1	1	1	1	1	1	1	0	2	1	1	1	1	0	0	0	0	0	2	0	0	1	0	1	Pescadillo N-terminus
PF06733	3	3	4	3	3	3	3	3	3	4	2	3	1	1	2	1	1	3	3	3	2	3	3	3	4	2	3	4	3	DEAD_2
PF06738	0	1	0	0	0	0	0	0	0	1	0	0	0	0	0	0	0	0	0	0	0	0	0	0	0	0	0	0	0	Putative threonine/serine exporter
PF06741	1	1	1	1	0	1	1	1	0	1	1	1	0	0	0	0	1	1	1	0	1	1	0	0	1	1	1	1	0	LsmAD domain
PF06745	1	0	0	2	2	1	1	0	2	0	2	1	0	1	1	0	2	0	1	1	1	2	1	0	2	1	1	1	2	KaiC
PF06747	0	0	0	0	0	0	0	0	0	2	0	0	0	0	0	0	0	0	0	0	0	0	0	0	0	0	0	0	0	CHCH domain
PF06775	0	1	1	0	0	0	0	0	0	1	0	0	0	0	0	0	0	0	0	0	0	0	0	0	0	0	0	0	0	Putative adipose-regulatory protein (Seipin)
PF06777	0	0	1	0	0	1	0	0	0	1	0	1	0	0	0	0	0	0	1	0	1	0	0	1	0	0	0	1	1	Helical and beta-bridge domain
PF06779	0	0	1	0	0	0	0	0	0	0	0	0	0	0	0	0	0	0	0	0	0	0	0	0	0	0	0	0	0	Uncharacterised MFS-type transporter YbfB
PF06807	1	1	1	1	0	1	1	1	1	1	0	1	1	1	1	1	1	0	1	0	1	1	0	1	0	1	1	1	1	Pre-mRNA cleavage complex II protein Clp1
PF06817	0	0	0	0	0	0	0	0	0	0	0	0	0	0	0	0	0	0	0	0	1	0	0	0	0	0	0	0	0	Reverse transcriptase thumb domain
PF06825	0	0	0	0	0	0	0	0	0	1	0	0	0	0	0	0	0	0	0	0	0	0	0	0	0	0	0	0	0	Heat shock factor binding protein 1
PF06827	0	0	0	0	0	0	1	0	0	0	0	0	0	0	0	0	0	0	0	0	0	0	0	0	0	0	0	0	0	Zinc finger found in FPG and IleRS
PF06831	0	0	1	0	0	0	1	0	0	0	0	0	0	0	0	0	0	0	0	0	0	0	0	0	0	0	0	0	0	Formamidopyrimidine-DNA glycosylase H2TH domain
PF06839	1	1	2	1	1	1	1	1	0	0	1	1	1	3	1	1	1	2	2	1	1	1	0	1	0	1	1	1	1	GRF zinc finger
PF06842	0	0	0	1	1	1	0	1	0	1	1	1	0	2	0	0	1	1	0	1	0	0	0	0	0	0	0	0	1	Protein of unknown function (DUF1242)
PF06858	1	1	1	1	1	1	1	1	1	1	1	0	1	0	1	1	1	1	1	1	1	1	1	0	1	1	1	1	1	Nucleolar GTP-binding protein 1 (NOG1)
PF06859	0	0	1	0	0	0	0	0	0	0	0	0	0	0	0	0	0	0	0	0	0	0	0	0	0	0	0	0	0	Bicoid-interacting protein 3 (Bin3)
PF06862	0	0	1	0	0	0	0	0	0	1	0	0	0	0	0	0	0	0	0	0	0	0	0	0	0	0	0	0	0	Utp25, U3 small nucleolar RNA-associated SSU processome protein 25
PF06870	0	0	1	0	0	0	1	0	0	1	0	0	0	0	0	0	0	0	0	0	0	0	0	0	0	0	0	0	0	A49-like RNA polymerase I associated factor
PF06883	0	1	1	0	0	0	0	0	0	1	0	0	1	0	0	0	0	0	0	0	0	0	0	0	2	1	0	0	0	RNA polymerase I, Rpa2 specific domain
PF06884	0	0	1	0	0	0	0	0	0	0	0	0	0	0	0	0	0	0	0	0	0	0	0	0	0	0	0	0	0	Protein of unknown function (DUF1264)
PF06891	0	0	0	0	0	0	0	0	0	0	0	0	0	1	0	0	0	0	0	0	0	0	0	0	0	0	0	0	0	P2 phage tail completion protein R (GpR)
PF06912	0	0	0	0	0	0	0	0	0	1	0	0	0	0	0	0	0	0	0	0	0	0	0	0	0	0	0	0	0	Protein of unknown function (DUF1275)
PF06916	0	1	1	0	0	0	0	0	0	1	0	0	0	0	0	0	0	0	0	0	0	0	0	0	0	0	0	0	0	FAM210A/B-like domain
PF06920	0	0	0	0	0	0	0	0	0	1	0	0	0	0	0	0	0	0	0	0	0	0	0	0	0	0	0	0	0	DHR-2, Lobe A
PF06941	0	0	0	0	0	0	0	0	0	1	0	0	0	0	0	0	0	0	0	0	0	0	0	0	0	0	0	0	0	5' nucleotidase, deoxy (Pyrimidine), cytosolic type C protein (NT5C)
PF06951	0	0	0	0	0	0	0	0	0	1	0	0	0	0	0	0	0	0	0	0	0	0	0	0	0	0	0	0	0	Group XII secretory phospholipase A2 precursor (PLA2G12)
PF06957	0	1	1	0	0	0	0	0	0	0	0	0	0	0	0	0	0	0	0	0	0	0	0	0	0	0	0	0	0	Coatomer (COPI) alpha subunit C-terminus
PF06966	1	0	1	0	1	0	0	1	0	1	0	0	0	0	0	1	0	0	0	0	1	0	0	0	0	0	1	0	0	Protein of unknown function (DUF1295)
PF06978	0	1	0	1	0	0	0	0	0	0	0	0	0	0	0	0	0	0	0	0	0	0	0	0	0	0	0	0	0	Ribonucleases P/MRP protein subunit POP1
PF06979	0	1	0	0	0	0	0	0	0	0	0	0	0	0	0	0	0	0	0	0	0	0	0	0	0	0	0	0	0	TMEM70/TMEM186/TMEM223 protein family
PF06984	0	1	1	0	0	0	0	0	0	0	0	0	0	0	0	0	0	0	0	0	0	0	0	0	0	0	0	0	0	Mitochondrial 39-S ribosomal protein L47 (MRP-L47)
PF06991	0	0	1	0	0	0	0	0	0	1	0	0	0	0	0	0	0	0	0	0	0	0	0	0	0	0	0	0	0	Microfibril-associated/Pre-mRNA processing
PF06995	0	0	0	0	0	0	0	0	0	0	0	0	0	1	0	0	0	0	0	0	0	0	0	0	0	0	0	0	0	Phage P2 GpU
PF06999	0	0	0	0	0	0	0	0	0	1	0	0	0	0	0	0	0	0	0	0	0	0	0	0	0	0	0	0	0	Sucrase/ferredoxin-like
PF07004	0	0	0	0	0	0	0	0	0	1	0	0	0	0	0	0	0	0	0	0	0	0	0	0	0	0	0	0	0	Sperm-tail PG-rich repeat
PF07039	0	1	1	0	0	0	0	0	0	1	0	0	0	0	0	0	0	0	0	0	0	0	0	0	0	0	0	0	0	SGF29 tudor-like domain
PF07046	0	0	0	0	0	0	0	0	2	0	0	0	0	0	0	0	0	0	0	0	0	0	0	0	0	0	0	0	0	Cytoplasmic repetitive antigen (CRA) like repeat
PF07047	0	1	1	0	0	0	0	0	0	1	0	0	0	0	0	0	0	0	0	0	0	0	0	0	0	0	0	0	0	Optic atrophy 3 protein (OPA3)
PF07061	1	1	1	1	1	1	1	1	0	1	1	1	1	1	0	1	1	1	0	2	1	1	0	0	1	1	0	1	1	Swi5
PF07065	0	0	0	0	0	0	0	0	0	1	0	0	0	0	0	0	0	0	0	0	0	0	0	0	0	0	0	0	0	D123
PF07093	0	1	0	0	0	0	0	0	0	0	0	0	0	0	0	0	0	0	0	0	0	0	0	0	0	0	0	0	0	SGT1 protein
PF07106	1	1	1	1	1	1	1	1	1	0	1	1	1	1	1	1	1	1	1	1	1	1	0	1	0	1	1	1	1	TBPIP/Hop2 winged helix domain
PF07159	0	0	0	0	0	0	0	0	0	2	0	0	0	0	0	0	0	0	0	0	0	0	0	0	0	0	0	0	0	CYRIA/CYRIB Rac1 binding domain
PF07162	0	0	0	0	0	0	0	0	0	1	0	0	0	0	0	0	0	0	0	0	0	0	0	0	0	0	0	0	0	Ciliary basal body-associated, B9 protein
PF07163	0	0	0	0	0	0	0	0	0	1	0	0	0	0	0	0	0	0	0	0	0	0	0	0	0	0	0	0	0	Pex26 protein
PF07166	0	0	0	0	0	0	0	0	0	0	0	0	0	0	0	0	0	0	0	0	0	0	0	0	2	0	0	0	0	Protein of unknown function (DUF1398)
PF07189	0	1	1	0	0	0	0	0	0	0	0	0	0	0	0	0	0	0	0	0	0	0	0	0	0	0	0	0	0	Splicing factor 3B subunit 10 (SF3b10)
PF07200	0	0	1	0	0	0	0	0	0	1	0	0	0	0	0	0	0	0	0	0	0	0	0	0	0	0	0	0	0	Modifier of rudimentary (Mod(r)) protein
PF07228	0	1	5	0	0	0	0	0	0	1	0	0	0	0	0	0	0	0	0	0	0	0	0	0	0	0	0	0	0	Stage II sporulation protein E (SpoIIE)
PF07250	0	0	0	0	0	0	0	0	0	2	0	0	0	0	0	0	0	0	0	0	0	0	0	0	0	0	0	0	0	Glyoxal oxidase N-terminus
PF07264	0	0	1	0	0	0	0	0	0	0	0	0	0	0	0	0	0	0	0	0	0	0	0	0	0	0	0	0	0	Etoposide-induced protein 2.4 (EI24)
PF07303	0	0	1	0	0	0	0	0	0	0	0	0	0	0	0	0	0	0	0	0	0	0	0	0	0	0	0	0	0	Occludin homology domain
PF07361	0	0	0	0	0	0	0	0	0	0	0	0	0	1	0	0	0	0	0	0	0	0	0	0	0	0	0	0	0	Cytochrome b562
PF07366	0	0	0	0	0	0	0	0	0	0	0	0	0	0	1	0	0	0	0	0	0	0	0	0	0	0	0	0	0	SnoaL-like polyketide cyclase
PF07393	0	0	1	0	0	0	0	0	0	0	0	0	0	0	0	0	0	0	0	0	0	0	0	0	0	0	0	0	0	Exocyst complex component Sec10
PF07443	0	1	0	0	0	0	0	0	0	0	0	0	0	0	0	0	0	0	0	0	0	0	0	0	0	0	0	0	0	HepA-related protein (HARP)
PF07478	0	1	0	1	0	0	1	0	0	4	0	0	0	0	0	0	0	0	0	0	0	0	0	0	0	1	0	0	0	D-ala D-ala ligase C-terminus
PF07479	1	1	1	2	1	1	1	1	2	1	1	1	1	1	11	1	1	1	1	1	1	1	1	1	1	1	1	1	1	NAD-dependent glycerol-3-phosphate dehydrogenase C-terminus
PF07491	0	0	0	0	0	1	1	1	0	1	1	1	0	0	0	1	0	1	1	1	0	0	0	0	0	0	0	0	0	Protein phosphatase inhibitor
PF07492	0	0	1	0	0	0	1	1	0	0	0	0	0	0	0	0	0	0	0	0	0	0	0	0	0	0	0	0	0	Neutral trehalase Ca2+ binding domain
PF07500	1	1	2	1	1	1	1	1	1	1	1	1	1	2	1	1	1	1	1	1	1	1	1	1	1	1	1	1	1	Transcription factor S-II (TFIIS), central domain
PF07521	2	2	2	2	2	2	2	2	2	2	2	2	2	2	2	2	2	2	2	2	2	2	2	2	4	2	2	2	2	Zn-dependent metallo-hydrolase RNA specificity domain
PF07522	0	1	1	1	1	0	0	0	1	0	1	1	1	1	0	0	0	1	2	1	1	1	0	2	2	3	0	1	1	DNA repair metallo-beta-lactamase
PF07524	0	0	0	1	3	2	2	2	1	2	1	0	0	0	1	1	1	1	1	1	0	0	0	0	0	1	2	1	2	Bromodomain associated
PF07529	0	1	2	0	0	0	0	0	0	0	0	0	0	0	0	0	0	0	0	0	0	0	0	0	0	1	0	0	0	HSA domain
PF07534	0	0	2	1	0	1	1	0	1	4	1	0	1	3	0	0	1	1	1	0	1	1	0	2	1	1	0	0	1	TLD
PF07535	2	1	1	1	1	1	1	1	1	1	1	1	1	4	1	1	1	1	1	1	1	1	1	1	0	0	0	1	1	DBF zinc finger
PF07539	0	0	1	0	0	0	0	0	0	0	0	0	0	0	0	0	0	0	0	0	0	0	0	0	0	0	0	0	0	Down-regulated in metastasis
PF07540	1	1	1	1	1	1	1	1	1	0	1	1	1	0	1	2	1	0	1	1	0	1	1	1	1	1	1	1	1	Nucleolar complex-associated protein
PF07541	1	1	1	1	1	1	1	1	1	0	1	1	1	4	1	1	1	1	2	1	1	1	1	1	1	1	1	1	1	Eukaryotic translation initiation factor 2 alpha subunit
PF07542	0	1	0	0	0	0	0	0	0	1	0	0	0	0	0	0	0	0	0	0	0	0	0	0	0	0	0	0	0	ATP12 chaperone protein
PF07555	0	0	0	0	0	0	0	0	0	0	0	0	0	0	1	0	0	0	0	0	0	0	0	0	0	0	0	0	0	beta-N-acetylglucosaminidase
PF07571	1	1	1	1	1	1	1	1	1	1	1	1	1	1	1	1	1	1	1	1	1	1	0	1	1	1	1	1	1	TAF6 C-terminal HEAT repeat domain
PF07576	0	0	1	0	0	0	0	0	0	1	0	0	0	0	0	0	0	0	1	0	0	0	0	0	0	0	0	1	0	BRCA1-associated protein 2
PF07646	0	0	1	0	0	0	0	0	0	1	0	0	1	1	0	0	0	0	0	0	0	0	0	0	1	0	0	0	0	Kelch motif
PF07647	0	0	0	0	0	1	0	0	0	2	0	0	0	0	0	0	0	0	0	0	0	0	0	0	0	0	0	0	0	SAM domain (Sterile alpha motif)
PF07650	0	1	1	0	1	0	0	0	0	1	1	0	0	0	0	0	0	0	0	1	0	1	0	0	2	1	0	0	0	KH domain
PF07651	0	1	1	0	0	0	0	0	0	2	0	0	0	0	0	0	0	0	0	0	0	0	0	0	0	0	0	0	0	ANTH domain
PF07652	0	0	0	1	1	0	0	0	0	0	0	0	2	0	0	0	0	1	2	2	0	1	0	0	0	0	0	2	0	Flavivirus DEAD domain
PF07653	0	2	6	0	0	0	0	0	0	18	0	0	0	0	0	0	0	0	0	0	0	0	0	0	0	0	0	0	0	Variant SH3 domain
PF07683	0	0	1	0	0	0	0	0	0	0	0	0	0	0	1	0	0	0	0	0	0	0	0	0	0	0	0	0	0	Cobalamin synthesis protein cobW C-terminal domain
PF07687	0	0	0	0	0	0	0	0	0	2	0	0	0	0	0	0	0	0	0	0	0	0	0	0	0	0	0	0	0	Peptidase dimerisation domain
PF07690	1	11	16	4	10	4	1	0	3	11	2	5	3	4	1	1	3	3	6	9	2	3	2	5	2	4	2	4	3	Major Facilitator Superfamily
PF07713	0	1	1	0	0	0	0	0	0	0	0	0	0	0	0	0	0	0	0	0	0	0	0	0	0	0	0	0	0	Protein of unknown function (DUF1604)
PF07714	31	41	53	46	30	26	25	23	24	105	27	24	28	37	25	18	25	25	69	27	26	34	18	31	32	38	27	53	24	Protein tyrosine and serine/threonine kinase
PF07716	0	1	1	1	1	0	1	1	2	3	1	0	1	1	0	1	1	0	0	1	0	1	1	1	2	3	0	0	2	Basic region leucine zipper
PF07717	0	6	5	0	0	2	1	0	1	5	2	0	0	1	0	0	2	1	1	0	1	1	0	0	0	0	1	2	1	Oligonucleotide/oligosaccharide-binding (OB)-fold
PF07718	1	1	1	1	1	1	1	1	1	0	1	1	1	2	1	1	1	1	1	0	1	1	0	1	1	1	1	1	1	Coatomer beta C-terminal region
PF07719	2	1	4	1	0	1	0	2	0	6	1	1	0	0	0	0	1	0	0	1	1	1	1	2	1	0	0	0	0	Tetratricopeptide repeat
PF07722	1	0	0	1	0	2	1	1	3	1	0	0	0	1	0	0	0	0	0	1	0	1	0	2	1	1	0	0	1	Peptidase C26
PF07724	8	5	7	5	5	5	4	5	4	10	5	4	7	3	5	4	5	6	6	5	5	6	6	5	5	4	5	6	5	AAA domain (Cdc48 subfamily)
PF07726	1	1	0	0	1	1	1	1	1	1	1	1	0	0	1	1	0	2	2	1	1	1	1	2	1	0	1	1	2	ATPase family associated with various cellular activities (AAA)
PF07728	16	9	17	13	16	15	14	14	14	33	12	14	18	4	14	7	12	11	15	14	15	18	13	18	18	13	15	16	17	AAA domain (dynein-related subfamily)
PF07729	0	0	0	0	0	0	0	0	0	0	0	0	0	0	1	0	0	0	0	0	0	0	0	0	0	0	0	0	0	FCD domain
PF07731	0	0	0	0	0	0	0	0	0	0	0	0	0	0	0	0	0	0	0	0	1	0	0	0	0	0	0	0	0	Multicopper oxidase
PF07738	1	2	2	1	0	1	1	1	1	2	4	1	2	2	5	1	2	2	2	0	2	1	0	1	2	2	1	2	1	Sad1 / UNC-like C-terminal
PF07741	1	1	1	1	1	1	1	1	0	1	1	1	1	3	1	1	1	1	1	1	0	1	1	1	2	1	1	1	0	Brf1-like TBP-binding domain
PF07742	0	1	0	0	0	0	0	0	0	2	0	0	0	0	0	0	0	0	0	0	0	0	0	0	0	0	0	0	0	BTG family
PF07743	0	1	0	0	0	0	0	0	0	0	0	0	0	1	0	0	0	0	0	0	0	0	0	0	0	0	0	0	0	HSCB C-terminal oligomerisation domain
PF07744	0	1	1	0	0	0	0	0	0	0	0	0	0	0	0	0	0	0	0	0	0	0	0	0	0	0	0	0	0	SPOC domain
PF07748	0	0	1	0	0	0	0	0	0	0	0	0	0	0	0	0	0	0	0	0	0	0	0	0	0	0	0	0	0	Glycosyl hydrolases family 38 C-terminal domain
PF07753	0	0	0	0	0	26	0	0	0	0	0	0	0	0	0	0	0	0	0	0	0	0	0	0	0	0	0	0	0	Protein of unknown function (DUF1609)
PF07757	0	0	0	0	0	0	0	0	0	1	0	0	0	0	0	0	0	0	0	0	0	0	0	0	0	0	0	0	0	Predicted AdoMet-dependent methyltransferase
PF07766	0	1	1	0	0	0	0	0	0	1	0	0	0	0	0	0	0	0	0	0	0	0	0	0	0	0	0	0	0	LETM1-like, RBD
PF07767	0	0	1	0	0	0	0	0	0	1	0	0	0	0	0	0	0	0	0	0	0	0	0	0	0	0	0	0	0	Nop53 (60S ribosomal biogenesis)
PF07774	0	0	0	0	0	0	0	0	0	1	0	0	0	0	0	0	0	0	0	0	0	0	0	0	0	0	0	0	0	ER membrane protein complex subunit 1, C-terminal
PF07780	0	1	1	0	0	0	0	1	0	1	0	0	0	0	0	0	0	0	1	0	0	0	0	0	0	0	0	1	0	Spb1 C-terminal domain
PF07798	0	3	1	0	0	0	0	0	0	1	0	0	0	0	0	0	0	0	0	0	0	0	0	0	0	0	0	0	0	Coiled-coil domain-containing protein 90-like
PF07810	0	0	0	0	0	0	0	0	0	1	0	0	0	0	0	0	0	0	0	0	0	0	0	0	0	0	0	0	0	TMC domain
PF07813	0	0	0	0	0	0	0	0	0	0	0	0	0	1	0	0	0	0	0	0	0	0	0	0	0	0	0	0	0	LTXXQ motif family protein
PF07817	0	1	1	0	0	0	0	0	0	1	0	0	0	0	0	0	0	0	0	0	0	0	0	0	0	0	0	0	0	GLE1-like protein
PF07818	0	1	0	0	0	0	0	0	0	1	0	0	0	0	0	0	0	0	0	0	0	0	0	0	0	0	0	0	0	HCNGP-like protein
PF07819	0	1	3	0	0	0	0	0	0	2	0	0	0	0	0	0	0	0	0	0	0	0	0	0	0	0	0	0	0	PGAP1-like protein
PF07842	0	0	1	0	0	0	0	0	0	1	0	0	0	0	0	0	0	0	0	0	0	0	0	0	0	0	0	0	0	GC-rich sequence DNA-binding factor-like protein
PF07845	0	0	0	0	0	0	0	0	0	1	0	0	0	0	0	0	0	0	0	0	0	0	0	0	0	0	0	0	0	Protein of unknown function (DUF1636)
PF07851	0	1	1	0	0	0	1	1	0	0	0	0	0	0	0	0	0	0	0	0	0	0	0	0	0	0	0	0	0	TMPIT-like protein
PF07855	0	1	0	0	0	0	0	0	0	0	0	0	0	0	0	0	0	0	0	0	0	0	0	0	0	0	0	0	0	Autophagy-related protein 101
PF07859	0	2	0	0	0	0	0	0	0	0	0	0	0	0	0	0	0	0	0	0	0	0	0	0	0	0	0	0	0	alpha/beta hydrolase fold
PF07876	0	0	0	0	0	0	0	0	0	1	0	0	0	0	0	0	0	0	0	0	0	0	0	0	0	0	0	0	0	Stress responsive A/B Barrel Domain
PF07883	0	0	0	0	0	0	0	0	0	1	0	0	0	0	0	0	0	0	0	0	0	0	0	0	0	0	0	0	0	Cupin domain
PF07885	0	0	2	0	0	0	0	0	0	3	0	0	0	0	0	0	0	0	0	0	0	0	0	0	0	0	0	0	0	Ion channel
PF07890	0	0	1	0	0	0	0	0	0	1	0	0	0	0	0	0	0	0	0	0	0	0	0	0	0	0	0	0	0	Rrp15p
PF07896	0	0	0	0	0	0	0	0	0	1	0	0	0	0	0	0	0	0	0	0	0	0	0	0	0	0	0	0	0	Protein of unknown function (DUF1674)
PF07904	0	0	0	0	1	0	0	0	1	0	0	1	0	0	0	0	0	0	1	1	0	0	0	0	1	0	0	1	1	Chromatin modification-related protein EAF7
PF07915	0	0	1	0	0	0	0	0	0	1	0	0	0	0	0	0	0	0	0	0	0	0	0	0	0	0	0	0	0	Glucosidase II beta subunit-like protein
PF07926	0	0	1	0	0	0	0	0	0	0	0	0	0	0	0	0	0	0	0	0	0	0	0	0	0	0	0	0	0	TPR/MLP1/MLP2-like protein
PF07929	0	0	0	0	0	0	0	0	0	2	0	0	0	0	0	0	0	0	0	0	0	0	0	0	0	0	0	0	0	Plasmid pRiA4b ORF-3-like protein
PF07933	0	0	0	0	0	0	0	0	0	2	0	0	0	0	0	0	0	0	0	0	0	0	0	0	0	0	0	0	0	Protein of unknown function (DUF1681)
PF07934	0	1	1	1	1	1	0	0	1	0	1	0	0	0	2	1	1	1	2	1	1	1	1	1	0	0	1	1	1	8-oxoguanine DNA glycosylase, N-terminal domain
PF07937	0	0	0	0	0	7	0	0	0	0	0	0	0	0	0	0	0	0	0	0	0	0	0	0	0	0	0	0	0	Protein of unknown function (DUF1686)
PF07942	0	1	1	0	0	0	0	0	0	0	0	0	0	0	0	0	0	0	0	0	0	0	0	0	0	0	0	0	0	Carnosine N-methyltransferase
PF07946	0	0	0	0	0	0	0	0	0	1	0	0	0	0	0	0	0	0	0	0	0	0	0	0	0	0	0	0	0	PAT complex subunit CCDC47
PF07956	0	0	0	0	0	0	0	0	0	1	0	0	0	0	0	0	0	0	0	0	0	0	0	0	0	0	0	0	0	Protein of Unknown function (DUF1690)
PF07958	0	0	2	0	0	0	0	0	0	0	0	0	0	0	0	0	0	0	0	0	0	0	0	0	0	0	0	0	0	Protein of unknown function (DUF1688)
PF07962	0	1	1	0	0	0	0	0	0	1	0	0	0	0	0	0	0	0	0	0	0	0	0	0	0	0	0	0	0	Replication Fork Protection Component Swi3
PF07967	0	0	1	0	0	0	0	0	0	0	0	0	0	0	0	0	0	0	0	0	0	0	0	0	0	0	0	0	0	C3HC zinc finger-like
PF07970	0	2	2	0	0	0	0	0	0	0	0	0	0	0	0	0	0	0	0	0	0	0	0	0	0	0	0	0	0	Endoplasmic reticulum vesicle transporter
PF07973	2	2	3	2	2	2	2	2	2	2	3	2	2	1	2	2	2	1	1	3	2	2	2	1	1	2	2	1	2	Threonyl and Alanyl tRNA synthetase second additional domain
PF07986	0	0	1	1	1	1	1	1	1	1	1	1	1	2	0	0	1	1	1	1	0	1	0	1	1	1	1	0	1	Tubulin binding cofactor C
PF07989	0	0	0	0	0	0	1	1	0	1	0	0	0	0	0	0	0	0	0	0	0	0	0	0	0	1	0	0	0	Centrosomin N-terminal motif 1
PF07992	2	5	7	1	1	1	3	3	2	10	2	1	1	3	1	1	2	2	4	1	3	2	3	2	3	0	1	3	2	Pyridine nucleotide-disulphide oxidoreductase
PF07993	0	0	1	0	0	0	0	0	0	0	0	0	0	0	0	0	0	0	0	0	0	0	0	0	0	0	0	0	0	Male sterility protein
PF07994	0	2	0	0	0	0	0	0	0	1	0	0	0	0	0	0	0	0	0	0	0	0	0	0	0	0	0	0	0	Myo-inositol-1-phosphate synthase
PF08007	0	0	0	0	0	0	0	0	0	2	0	0	0	0	0	0	0	0	0	0	0	0	0	0	0	0	0	0	0	JmjC domain
PF08011	0	0	0	0	0	0	0	0	0	3	0	0	0	0	0	0	0	0	0	0	0	0	0	0	0	0	0	0	0	PD-(D/E)XK nuclease superfamily
PF08016	0	0	0	0	0	0	0	0	0	1	0	0	0	0	0	0	0	0	0	0	1	0	0	0	0	0	0	0	0	Polycystin cation channel
PF08022	0	1	1	0	0	0	0	0	0	3	0	0	0	0	0	0	0	0	0	0	0	0	0	0	0	0	0	0	0	FAD-binding domain
PF08028	0	2	3	0	0	0	0	0	0	5	0	0	0	0	0	0	0	0	0	0	0	0	0	0	0	0	0	0	0	Acyl-CoA dehydrogenase, C-terminal domain
PF08030	1	1	1	0	0	0	0	0	0	1	0	0	1	0	0	0	0	0	0	0	0	0	0	0	0	0	0	0	0	Ferric reductase NAD binding domain
PF08032	0	0	1	0	0	0	0	0	0	1	0	0	0	0	0	0	0	0	0	0	0	0	0	0	0	0	0	0	0	RNA 2'-O ribose methyltransferase substrate binding
PF08033	1	3	3	2	2	3	2	2	2	3	2	1	0	1	1	0	1	1	1	2	2	3	0	0	0	0	1	1	3	Sec23/Sec24 beta-sandwich domain
PF08038	0	0	1	0	0	0	0	0	0	0	0	0	0	0	0	0	0	0	0	0	0	0	0	0	0	0	0	0	0	TOM7 family
PF08059	0	1	1	0	1	0	1	1	0	0	0	0	0	0	0	0	0	0	0	0	0	0	1	0	0	0	0	0	0	SEP domain
PF08066	0	0	0	0	0	0	0	0	0	1	0	0	0	0	0	0	0	0	0	0	0	0	0	0	0	0	0	0	0	PMC2NT (NUC016) domain
PF08068	1	1	1	1	1	1	1	1	1	1	1	1	1	0	1	0	1	1	1	1	1	1	1	1	0	1	1	1	1	DKCLD (NUC011) domain
PF08069	1	1	1	1	1	1	1	1	1	1	1	1	1	2	0	1	1	1	1	1	1	1	1	2	1	1	1	1	1	Ribosomal S13/S15 N-terminal domain
PF08071	1	1	1	1	1	1	1	1	0	1	1	0	1	0	1	1	1	1	1	1	1	0	1	2	1	1	1	2	1	RS4NT (NUC023) domain
PF08079	0	1	1	0	0	0	0	0	0	1	0	0	0	0	0	0	0	0	0	0	0	0	0	0	0	0	0	0	0	Ribosomal L30 N-terminal domain
PF08082	0	1	0	0	0	1	0	0	1	1	0	0	0	3	0	0	0	0	1	0	1	1	0	0	0	0	1	1	2	PRO8NT (NUC069), PrP8 N-terminal domain
PF08083	0	1	1	0	0	1	1	1	1	1	1	0	0	2	0	0	0	0	0	0	0	1	1	0	0	0	1	0	2	PROCN (NUC071) domain
PF08084	0	0	0	0	0	0	0	0	0	1	0	0	0	0	0	0	0	0	0	0	0	0	0	0	0	0	0	0	0	PROCT (NUC072) domain
PF08118	0	1	0	0	0	0	0	0	0	1	0	0	0	0	0	0	0	0	0	0	0	0	0	0	0	0	0	0	0	Yeast mitochondrial distribution and morphology (MDM) proteins
PF08122	0	0	1	0	0	0	0	0	0	0	0	0	0	0	0	0	0	0	0	0	0	0	0	0	0	0	0	0	0	NADH-ubiquinone oxidoreductase B12 subunit family
PF08123	0	1	0	0	0	0	0	0	0	1	0	0	0	0	0	0	0	0	0	0	0	0	0	0	0	0	0	0	0	Histone methylation protein DOT1
PF08142	0	1	2	0	1	1	1	1	1	2	1	1	1	1	0	0	1	0	1	0	1	1	1	1	1	1	1	1	1	AARP2CN (NUC121) domain
PF08144	0	0	1	0	0	0	0	0	0	0	0	0	0	0	0	0	0	0	0	0	0	0	0	0	0	0	0	0	0	CPL (NUC119) domain
PF08145	0	1	1	0	0	0	0	0	0	1	0	0	0	0	0	0	0	0	0	0	0	0	0	0	0	0	0	0	0	BOP1NT (NUC169) domain
PF08146	0	0	0	0	0	0	0	0	0	1	0	0	0	0	0	0	0	0	0	0	0	0	0	0	0	0	0	0	0	BP28CT (NUC211) domain
PF08147	0	0	0	0	0	0	0	0	0	1	0	0	0	0	0	0	0	0	0	0	0	0	0	0	0	0	0	0	0	DBP10CT (NUC160) domain
PF08148	3	2	2	2	2	2	2	2	2	2	2	2	2	3	1	1	1	2	1	2	2	2	2	3	2	1	2	2	2	DSHCT (NUC185) domain
PF08149	1	1	1	1	1	1	1	1	1	1	1	1	1	0	1	0	1	1	1	2	1	1	1	2	2	1	1	1	1	BING4CT (NUC141) domain
PF08152	0	1	0	0	0	0	0	0	0	0	0	0	0	0	0	0	0	0	0	0	0	0	0	0	0	0	0	0	0	GUCT (NUC152) domain
PF08153	2	1	1	1	1	1	1	1	1	1	1	1	1	1	5	1	1	1	3	1	1	1	1	1	0	1	1	0	2	NGP1NT (NUC091) domain
PF08154	0	1	1	0	0	0	1	0	0	1	0	0	0	0	0	0	0	0	0	0	0	0	0	0	0	0	0	0	0	NLE (NUC135) domain
PF08155	0	1	1	1	0	1	1	1	1	1	1	1	1	0	0	1	1	1	0	0	1	1	1	0	1	1	1	0	1	NOGCT (NUC087) domain
PF08156	0	2	2	1	0	0	1	1	0	2	0	0	0	1	0	0	0	0	0	0	1	1	0	0	0	0	1	0	1	NOP5NT (NUC127) domain
PF08158	0	0	1	0	0	0	0	0	0	0	0	0	0	0	0	0	0	0	0	0	0	0	0	0	0	0	0	0	0	NUC130/3NT domain
PF08159	0	2	2	0	1	1	0	0	1	2	0	0	1	1	0	0	0	0	1	1	0	0	0	0	0	1	1	1	1	NUC153 domain
PF08161	0	0	1	0	0	0	1	0	0	1	0	0	0	0	0	0	0	0	0	0	0	0	0	0	0	0	0	0	0	NUC173 domain
PF08164	0	1	1	0	0	0	0	0	0	1	0	0	1	2	0	0	0	0	1	0	0	0	0	0	1	0	0	1	0	Apoptosis-antagonizing transcription factor, C-terminal
[truncated: 1,363 more rows]
